# Supplementary material for: Antimicrobial Resistance Determinants in Genomes and Plasmids from Acinetobacter baumannii Clinical Isolates
Source: Antibiotics (Basel). 2021 Jun 22;10(7):753. doi: 10.3390/antibiotics10070753 (PMC8300758; doi:10.3390/antibiotics10070753)
Supplement: Supplementary file 1 [file antibiotics-10-00753-s001.zip › Table S1.xlsx]

## Sheet: ATCC19606
ATCC 19606
Category	Subcategory	Subsystem	Role	Features
Cell Wall and Capsule	Capsular and extracellular polysacchrides	Capsular Polysaccharides Biosynthesis and Assembly	Polysaccharide export lipoprotein Wza	fig|6666666.352886.peg.1419
Cell Wall and Capsule	Capsular and extracellular polysacchrides	Capsular Polysaccharides Biosynthesis and Assembly	Tyrosine-protein kinase Wzc (EC 2.7.10.2)	fig|6666666.352886.peg.1417
Cell Wall and Capsule	Capsular and extracellular polysacchrides	Capsular Polysaccharides Biosynthesis and Assembly	Putative capsular polysaccharide transport protein YegH	fig|6666666.352886.peg.1124
Cell Wall and Capsule	Capsular and extracellular polysacchrides	Capsular Polysaccharides Biosynthesis and Assembly	O-antigen flippase Wzx	fig|6666666.352886.peg.1424
Cell Wall and Capsule	Capsular and extracellular polysacchrides	Capsular Polysaccharides Biosynthesis and Assembly	Oxidoreductase, short-chain dehydrogenase/reductase family (EC 1.1.1.-)	fig|6666666.352886.peg.134, fig|6666666.352886.peg.693, fig|6666666.352886.peg.3251
Cell Wall and Capsule	Capsular and extracellular polysacchrides	Capsular Polysaccharides Biosynthesis and Assembly	Low molecular weight protein-tyrosine-phosphatase Wzb (EC 3.1.3.48)	fig|6666666.352886.peg.1418
Cell Wall and Capsule	Capsular and extracellular polysacchrides	Sialic Acid Metabolism	Glucosamine-1-phosphate N-acetyltransferase (EC 2.3.1.157)	fig|6666666.352886.peg.3272
Cell Wall and Capsule	Capsular and extracellular polysacchrides	Sialic Acid Metabolism	Sialic acid transporter (permease) NanT	fig|6666666.352886.peg.727, fig|6666666.352886.peg.2786, fig|6666666.352886.peg.2799
Cell Wall and Capsule	Capsular and extracellular polysacchrides	Sialic Acid Metabolism	Glucosamine--fructose-6-phosphate aminotransferase [isomerizing] (EC 2.6.1.16)	fig|6666666.352886.peg.3273
Cell Wall and Capsule	Capsular and extracellular polysacchrides	Sialic Acid Metabolism	Phosphoglucosamine mutase (EC 5.4.2.10)	fig|6666666.352886.peg.1312, fig|6666666.352886.peg.3196
Cell Wall and Capsule	Capsular and extracellular polysacchrides	Sialic Acid Metabolism	Sialidase (EC 3.2.1.18)	fig|6666666.352886.peg.1043
Cell Wall and Capsule	Capsular and extracellular polysacchrides	Sialic Acid Metabolism	N-acetylglucosamine-1-phosphate uridyltransferase (EC 2.7.7.23)	fig|6666666.352886.peg.3272
Cell Wall and Capsule	Capsular and extracellular polysacchrides	Sialic Acid Metabolism	UDP-N-acetylglucosamine 2-epimerase (EC 5.1.3.14)	fig|6666666.352886.peg.1653
Cell Wall and Capsule	Gram-Negative cell wall components	Lipopolysaccharide assembly	Uncharacterized ABC transporter, permease component YrbE	fig|6666666.352886.peg.2985
Cell Wall and Capsule	Gram-Negative cell wall components	Lipopolysaccharide assembly	Lipoprotein releasing system transmembrane protein LolC	fig|6666666.352886.peg.1743
Cell Wall and Capsule	Gram-Negative cell wall components	Lipopolysaccharide assembly	Outer membrane protein YfgL, lipoprotein component of the protein assembly complex (forms a complex with YaeT, YfiO, and NlpB)	fig|6666666.352886.peg.2066
Cell Wall and Capsule	Gram-Negative cell wall components	Lipopolysaccharide assembly	Outer membrane lipoprotein carrier protein LolA	fig|6666666.352886.peg.1257
Cell Wall and Capsule	Gram-Negative cell wall components	Lipopolysaccharide assembly	Outer membrane lipoprotein SmpA, a component of the essential YaeT outer-membrane protein assembly complex	fig|6666666.352886.peg.3547
Cell Wall and Capsule	Gram-Negative cell wall components	Lipopolysaccharide assembly	Outer membrane protein assembly factor YaeT precursor	fig|6666666.352886.peg.239, fig|6666666.352886.peg.1749, fig|6666666.352886.peg.2703
Cell Wall and Capsule	Gram-Negative cell wall components	Lipopolysaccharide assembly	Lipopolysaccharide ABC transporter, ATP-binding protein LptB	fig|6666666.352886.peg.1054
Cell Wall and Capsule	Gram-Negative cell wall components	Lipopolysaccharide assembly	Probable component of the lipoprotein assembly complex (forms a complex with YaeT, YfgL, and NlpB)	fig|6666666.352886.peg.841
Cell Wall and Capsule	Gram-Negative cell wall components	Lipopolysaccharide assembly	Outer membrane lipoprotein LolB	fig|6666666.352886.peg.837
Cell Wall and Capsule	Gram-Negative cell wall components	Lipopolysaccharide assembly	Uncharacterized ABC transporter, periplasmic component YrbD	fig|6666666.352886.peg.2984
Cell Wall and Capsule	Gram-Negative cell wall components	Lipopolysaccharide assembly	LptA, protein essential for LPS transport across the periplasm	fig|6666666.352886.peg.1053
Cell Wall and Capsule	Gram-Negative cell wall components	Lipopolysaccharide assembly	Lipoprotein releasing system ATP-binding protein LolD	fig|6666666.352886.peg.1742, fig|6666666.352886.peg.3680
Cell Wall and Capsule	Gram-Negative cell wall components	Lipopolysaccharide assembly	Survival protein SurA precursor (Peptidyl-prolyl cis-trans isomerase SurA) (EC 5.2.1.8)	fig|6666666.352886.peg.2413
Cell Wall and Capsule	Gram-Negative cell wall components	Lipopolysaccharide assembly	LPS-assembly lipoprotein RlpB precursor (Rare lipoprotein B)	fig|6666666.352886.peg.2052
Cell Wall and Capsule	Gram-Negative cell wall components	Lipopolysaccharide assembly	Outer membrane protein Imp, required for envelope biogenesis	fig|6666666.352886.peg.2414
Cell Wall and Capsule	Gram-Negative cell wall components	Lipopolysaccharide assembly	Outer membrane protein H precursor	fig|6666666.352886.peg.238
Cell Wall and Capsule	Gram-Negative cell wall components	Lipopolysaccharide assembly	Uncharacterized ABC transporter, ATP-binding protein YrbF	fig|6666666.352886.peg.2986
Cell Wall and Capsule	Gram-Negative cell wall components	Lipopolysaccharide assembly	Uncharacterized ABC transporter, auxiliary component YrbC	fig|6666666.352886.peg.2983
Cell Wall and Capsule	Gram-Negative cell wall components	Peptidoglycan lipid II flippase	Proposed peptidoglycan lipid II flippase MurJ	fig|6666666.352886.peg.1414
Cell Wall and Capsule	Gram-Negative cell wall components	KDO2-Lipid A biosynthesis	UDP-3-O-[3-hydroxymyristoyl] glucosamine N-acyltransferase (EC 2.3.1.-)	fig|6666666.352886.peg.237
Cell Wall and Capsule	Gram-Negative cell wall components	KDO2-Lipid A biosynthesis	Arabinose 5-phosphate isomerase (EC 5.3.1.13)	fig|6666666.352886.peg.1050
Cell Wall and Capsule	Gram-Negative cell wall components	KDO2-Lipid A biosynthesis	O-antigen flippase Wzx	fig|6666666.352886.peg.1424
Cell Wall and Capsule	Gram-Negative cell wall components	KDO2-Lipid A biosynthesis	UDP-3-O-[3-hydroxymyristoyl] N-acetylglucosamine deacetylase (EC 3.5.1.108)	fig|6666666.352886.peg.3207
Cell Wall and Capsule	Gram-Negative cell wall components	KDO2-Lipid A biosynthesis	DNA internalization-related competence protein ComEC/Rec2	fig|6666666.352886.peg.1741
Cell Wall and Capsule	Gram-Negative cell wall components	KDO2-Lipid A biosynthesis	Lipopolysaccharide ABC transporter, ATP-binding protein LptB	fig|6666666.352886.peg.1054
Cell Wall and Capsule	Gram-Negative cell wall components	KDO2-Lipid A biosynthesis	Lipid A biosynthesis lauroyl acyltransferase (EC 2.3.1.-)	fig|6666666.352886.peg.1740, fig|6666666.352886.peg.2149, fig|6666666.352886.peg.2653
Cell Wall and Capsule	Gram-Negative cell wall components	KDO2-Lipid A biosynthesis	2-Keto-3-deoxy-D-manno-octulosonate-8-phosphate synthase (EC 2.5.1.55)	fig|6666666.352886.peg.161
Cell Wall and Capsule	Gram-Negative cell wall components	KDO2-Lipid A biosynthesis	3-deoxy-D-manno-octulosonate 8-phosphate phosphatase (EC 3.1.3.45)	fig|6666666.352886.peg.1051
Cell Wall and Capsule	Gram-Negative cell wall components	KDO2-Lipid A biosynthesis	LptA, protein essential for LPS transport across the periplasm	fig|6666666.352886.peg.1053
Cell Wall and Capsule	Gram-Negative cell wall components	KDO2-Lipid A biosynthesis	Tetraacyldisaccharide 4'-kinase (EC 2.7.1.130)	fig|6666666.352886.peg.2423
Cell Wall and Capsule	Gram-Negative cell wall components	KDO2-Lipid A biosynthesis	Acyl-[acyl-carrier-protein]--UDP-N-acetylglucosamine O-acyltransferase (EC 2.3.1.129)	fig|6666666.352886.peg.235
Cell Wall and Capsule	Gram-Negative cell wall components	KDO2-Lipid A biosynthesis	LPS-assembly lipoprotein RlpB precursor (Rare lipoprotein B)	fig|6666666.352886.peg.2052
Cell Wall and Capsule	Gram-Negative cell wall components	KDO2-Lipid A biosynthesis	3-deoxy-manno-octulosonate cytidylyltransferase (EC 2.7.7.38)	fig|6666666.352886.peg.2424
Cell Wall and Capsule	Gram-Negative cell wall components	KDO2-Lipid A biosynthesis	Lipid-A-disaccharide synthase (EC 2.4.1.182)	fig|6666666.352886.peg.2516
Cell Wall and Capsule	Gram-Negative cell wall components	KDO2-Lipid A biosynthesis	UDP-2,3-diacylglucosamine diphosphatase (EC 3.6.1.54)	fig|6666666.352886.peg.360
Cell Wall and Capsule	Gram-Negative cell wall components	KDO2-Lipid A biosynthesis	Lipid A export ATP-binding/permease protein MsbA (EC 3.6.3.25)	fig|6666666.352886.peg.2422
Cell Wall and Capsule	Gram-Negative cell wall components	Lipoprotein sorting system	Lipoprotein releasing system transmembrane protein LolC	fig|6666666.352886.peg.1743
Cell Wall and Capsule	Gram-Negative cell wall components	Lipoprotein sorting system	Lipoprotein releasing system ATP-binding protein LolD	fig|6666666.352886.peg.1742, fig|6666666.352886.peg.3680
Cell Wall and Capsule	Gram-Negative cell wall components	Lipoprotein sorting system	Outer membrane lipoprotein LolB	fig|6666666.352886.peg.837
Cell Wall and Capsule	Gram-Negative cell wall components	Lipoprotein sorting system	Outer membrane lipoprotein carrier protein LolA	fig|6666666.352886.peg.1257
Cell Wall and Capsule	Cell Wall and Capsule - no subcategory	Murein Hydrolases	Membrane-bound lytic murein transglycosylase D precursor (EC 3.2.1.-)	fig|6666666.352886.peg.601
Cell Wall and Capsule	Cell Wall and Capsule - no subcategory	Murein Hydrolases	Beta N-acetyl-glucosaminidase (EC 3.2.1.52)	fig|6666666.352886.peg.2078
Cell Wall and Capsule	Cell Wall and Capsule - no subcategory	Murein Hydrolases	D-alanyl-D-alanine carboxypeptidase (EC 3.4.16.4)	fig|6666666.352886.peg.1598, fig|6666666.352886.peg.1644
Cell Wall and Capsule	Cell Wall and Capsule - no subcategory	Murein Hydrolases	Soluble lytic murein transglycosylase precursor (EC 3.2.1.-)	fig|6666666.352886.peg.2909
Cell Wall and Capsule	Cell Wall and Capsule - no subcategory	Murein Hydrolases	Membrane-bound lytic murein transglycosylase B precursor (EC 3.2.1.-)	fig|6666666.352886.peg.1397, fig|6666666.352886.peg.1502
Cell Wall and Capsule	Cell Wall and Capsule - no subcategory	Peptidoglycan Biosynthesis	Glucosamine-1-phosphate N-acetyltransferase (EC 2.3.1.157)	fig|6666666.352886.peg.3272
Cell Wall and Capsule	Cell Wall and Capsule - no subcategory	Peptidoglycan Biosynthesis	UDP-N-acetylmuramoylalanyl-D-glutamate--2,6-diaminopimelate ligase (EC 6.3.2.13)	fig|6666666.352886.peg.3084
Cell Wall and Capsule	Cell Wall and Capsule - no subcategory	Peptidoglycan Biosynthesis	Monofunctional biosynthetic peptidoglycan transglycosylase (EC 2.4.2.-)	fig|6666666.352886.peg.3683
Cell Wall and Capsule	Cell Wall and Capsule - no subcategory	Peptidoglycan Biosynthesis	D-alanyl-D-alanine carboxypeptidase (EC 3.4.16.4)	fig|6666666.352886.peg.1598, fig|6666666.352886.peg.1644
Cell Wall and Capsule	Cell Wall and Capsule - no subcategory	Peptidoglycan Biosynthesis	Cell division protein FtsI [Peptidoglycan synthetase] (EC 2.4.1.129)	fig|6666666.352886.peg.1209, fig|6666666.352886.peg.3085
Cell Wall and Capsule	Cell Wall and Capsule - no subcategory	Peptidoglycan Biosynthesis	UDP-N-acetylenolpyruvoylglucosamine reductase (EC 1.1.1.158)	fig|6666666.352886.peg.295
Cell Wall and Capsule	Cell Wall and Capsule - no subcategory	Peptidoglycan Biosynthesis	Glutamine synthetase type I (EC 6.3.1.2)	fig|6666666.352886.peg.1534
Cell Wall and Capsule	Cell Wall and Capsule - no subcategory	Peptidoglycan Biosynthesis	Rare lipoprotein A precursor	fig|6666666.352886.peg.1503
Cell Wall and Capsule	Cell Wall and Capsule - no subcategory	Peptidoglycan Biosynthesis	UDP-N-acetylglucosamine 1-carboxyvinyltransferase (EC 2.5.1.7)	fig|6666666.352886.peg.1858
Cell Wall and Capsule	Cell Wall and Capsule - no subcategory	Peptidoglycan Biosynthesis	Membrane-bound lytic murein transglycosylase B precursor (EC 3.2.1.-)	fig|6666666.352886.peg.1397, fig|6666666.352886.peg.1502
Cell Wall and Capsule	Cell Wall and Capsule - no subcategory	Peptidoglycan Biosynthesis	UDP-N-acetylmuramoylalanine--D-glutamate ligase (EC 6.3.2.9)	fig|6666666.352886.peg.1083
Cell Wall and Capsule	Cell Wall and Capsule - no subcategory	Peptidoglycan Biosynthesis	UDP-N-acetylglucosamine--N-acetylmuramyl-(pentapeptide) pyrophosphoryl-undecaprenol N-acetylglucosamine transferase (EC 2.4.1.227)	fig|6666666.352886.peg.3213
Cell Wall and Capsule	Cell Wall and Capsule - no subcategory	Peptidoglycan Biosynthesis	Rod shape-determining protein RodA	fig|6666666.352886.peg.1501
Cell Wall and Capsule	Cell Wall and Capsule - no subcategory	Peptidoglycan Biosynthesis	UDP-N-acetylmuramoylalanyl-D-glutamyl-2,6-diaminopimelate--D-alanyl-D-alanine ligase (EC 6.3.2.10)	fig|6666666.352886.peg.3083
Cell Wall and Capsule	Cell Wall and Capsule - no subcategory	Peptidoglycan Biosynthesis	Glutamate racemase (EC 5.1.1.3)	fig|6666666.352886.peg.2203, fig|6666666.352886.peg.3274
Cell Wall and Capsule	Cell Wall and Capsule - no subcategory	Peptidoglycan Biosynthesis	UDP-N-acetylmuramate--alanine ligase (EC 6.3.2.8)	fig|6666666.352886.peg.3212
Cell Wall and Capsule	Cell Wall and Capsule - no subcategory	Peptidoglycan Biosynthesis	D-alanine--D-alanine ligase (EC 6.3.2.4)	fig|6666666.352886.peg.3211
Cell Wall and Capsule	Cell Wall and Capsule - no subcategory	Peptidoglycan Biosynthesis	Phospho-N-acetylmuramoyl-pentapeptide-transferase (EC 2.7.8.13)	fig|6666666.352886.peg.3082
Cell Wall and Capsule	Cell Wall and Capsule - no subcategory	Peptidoglycan Biosynthesis	N-acetylglucosamine-1-phosphate uridyltransferase (EC 2.7.7.23)	fig|6666666.352886.peg.3272
Cell Wall and Capsule	Cell Wall and Capsule - no subcategory	Peptidoglycan Biosynthesis	Multimodular transpeptidase-transglycosylase (EC 2.4.1.129) (EC 3.4.-.-)	fig|6666666.352886.peg.547, fig|6666666.352886.peg.3079
Cell Wall and Capsule	Cell Wall and Capsule - no subcategory	Peptidoglycan Biosynthesis	Murein-DD-endopeptidase (EC 3.4.99.-)	fig|6666666.352886.peg.1091
Cell Wall and Capsule	Cell Wall and Capsule - no subcategory	UDP-N-acetylmuramate from Fructose-6-phosphate Biosynthesis	UDP-N-acetylenolpyruvoylglucosamine reductase (EC 1.1.1.158)	fig|6666666.352886.peg.295
Cell Wall and Capsule	Cell Wall and Capsule - no subcategory	UDP-N-acetylmuramate from Fructose-6-phosphate Biosynthesis	Glucosamine-1-phosphate N-acetyltransferase (EC 2.3.1.157)	fig|6666666.352886.peg.3272
Cell Wall and Capsule	Cell Wall and Capsule - no subcategory	UDP-N-acetylmuramate from Fructose-6-phosphate Biosynthesis	Glucosamine--fructose-6-phosphate aminotransferase [isomerizing] (EC 2.6.1.16)	fig|6666666.352886.peg.3273
Cell Wall and Capsule	Cell Wall and Capsule - no subcategory	UDP-N-acetylmuramate from Fructose-6-phosphate Biosynthesis	UDP-N-acetylglucosamine 1-carboxyvinyltransferase (EC 2.5.1.7)	fig|6666666.352886.peg.1858
Cell Wall and Capsule	Cell Wall and Capsule - no subcategory	UDP-N-acetylmuramate from Fructose-6-phosphate Biosynthesis	Phosphoglucosamine mutase (EC 5.4.2.10)	fig|6666666.352886.peg.1312, fig|6666666.352886.peg.3196
Cell Wall and Capsule	Cell Wall and Capsule - no subcategory	UDP-N-acetylmuramate from Fructose-6-phosphate Biosynthesis	N-acetylglucosamine-1-phosphate uridyltransferase (EC 2.7.7.23)	fig|6666666.352886.peg.3272
Cell Wall and Capsule	Cell Wall and Capsule - no subcategory	YjeE	TsaB protein, required for threonylcarbamoyladenosine (t(6)A) formation in tRNA	fig|6666666.352886.peg.1844
Cell Wall and Capsule	Cell Wall and Capsule - no subcategory	YjeE	NAD(P)HX epimerase	fig|6666666.352886.peg.2375
Cell Wall and Capsule	Cell Wall and Capsule - no subcategory	YjeE	TsaE protein, required for threonylcarbamoyladenosine t(6)A37 formation in tRNA	fig|6666666.352886.peg.367
Cell Wall and Capsule	Cell Wall and Capsule - no subcategory	YjeE	NAD(P)HX dehydratase	fig|6666666.352886.peg.2375
Cell Wall and Capsule	Cell Wall and Capsule - no subcategory	Recycling of Peptidoglycan Amino Sugars	Beta N-acetyl-glucosaminidase (EC 3.2.1.52)	fig|6666666.352886.peg.2078
Cell Wall and Capsule	Cell Wall and Capsule - no subcategory	Recycling of Peptidoglycan Amino Sugars	Anhydro-N-acetylmuramic acid kinase (EC 2.7.1.-)	fig|6666666.352886.peg.1361
Cell Wall and Capsule	Cell Wall and Capsule - no subcategory	Recycling of Peptidoglycan Amino Acids	UDP-N-acetylmuramate:L-alanyl-gamma-D-glutamyl-meso-diaminopimelate ligase (EC 6.3.2.-)	fig|6666666.352886.peg.1392
Cell Wall and Capsule	Cell Wall and Capsule - no subcategory	Recycling of Peptidoglycan Amino Acids	N-acetylmuramoyl-L-alanine amidase (EC 3.5.1.28) AmpD	fig|6666666.352886.peg.1413
Cell Wall and Capsule	Cell Wall and Capsule - no subcategory	Recycling of Peptidoglycan Amino Acids	AmpG permease	fig|6666666.352886.peg.1591, fig|6666666.352886.peg.3519
Cell Wall and Capsule	Cell Wall and Capsule - no subcategory	Recycling of Peptidoglycan Amino Acids	Aminoacyl-histidine dipeptidase (Peptidase D) (EC 3.4.13.3)	fig|6666666.352886.peg.537
Cell Wall and Capsule	Cell Wall and Capsule - no subcategory	Peptidoglycan biosynthesis--gjo	UDP-N-acetylmuramate:L-alanyl-gamma-D-glutamyl-meso-diaminopimelate ligase (EC 6.3.2.-)	fig|6666666.352886.peg.1392
Cell Wall and Capsule	Cell Wall and Capsule - no subcategory	Peptidoglycan biosynthesis--gjo	UDP-N-acetylmuramate--alanine ligase (EC 6.3.2.8)	fig|6666666.352886.peg.3212
Cell Wall and Capsule	Cell Wall and Capsule - no subcategory	Peptidoglycan biosynthesis--gjo	UDP-N-acetylmuramoylalanine--D-glutamate ligase (EC 6.3.2.9)	fig|6666666.352886.peg.1083
Cell Wall and Capsule	Cell Wall and Capsule - no subcategory	Peptidoglycan biosynthesis--gjo	UDP-N-acetylmuramoylalanyl-D-glutamate--2,6-diaminopimelate ligase (EC 6.3.2.13)	fig|6666666.352886.peg.3084
Cell Wall and Capsule	Cell Wall and Capsule - no subcategory	Peptidoglycan biosynthesis--gjo	D-alanine--D-alanine ligase (EC 6.3.2.4)	fig|6666666.352886.peg.3211
Cell Wall and Capsule	Cell Wall and Capsule - no subcategory	Peptidoglycan biosynthesis--gjo	UDP-N-acetylmuramoylalanyl-D-glutamyl-2,6-diaminopimelate--D-alanyl-D-alanine ligase (EC 6.3.2.10)	fig|6666666.352886.peg.3083

## Sheet: HUMV1319
HUMV 1319
Category	Subcategory	Subsystem	Role	Features
Cell Wall and Capsule	Capsular and extracellular polysacchrides	Capsular Polysaccharides Biosynthesis and Assembly	Polysaccharide export lipoprotein Wza	fig|6666666.352887.peg.1228
Cell Wall and Capsule	Capsular and extracellular polysacchrides	Capsular Polysaccharides Biosynthesis and Assembly	Tyrosine-protein kinase Wzc (EC 2.7.10.2)	fig|6666666.352887.peg.1226
Cell Wall and Capsule	Capsular and extracellular polysacchrides	Capsular Polysaccharides Biosynthesis and Assembly	Putative capsular polysaccharide transport protein YegH	fig|6666666.352887.peg.990
Cell Wall and Capsule	Capsular and extracellular polysacchrides	Capsular Polysaccharides Biosynthesis and Assembly	Oxidoreductase, short-chain dehydrogenase/reductase family (EC 1.1.1.-)	fig|6666666.352887.peg.2179, fig|6666666.352887.peg.2863, fig|6666666.352887.peg.3652
Cell Wall and Capsule	Capsular and extracellular polysacchrides	Capsular Polysaccharides Biosynthesis and Assembly	Low molecular weight protein-tyrosine-phosphatase Wzb (EC 3.1.3.48)	fig|6666666.352887.peg.1227
Cell Wall and Capsule	Capsular and extracellular polysacchrides	Sialic Acid Metabolism	Glucosamine-1-phosphate N-acetyltransferase (EC 2.3.1.157)	fig|6666666.352887.peg.3633
Cell Wall and Capsule	Capsular and extracellular polysacchrides	Sialic Acid Metabolism	Sialic acid transporter (permease) NanT	fig|6666666.352887.peg.716, fig|6666666.352887.peg.811, fig|6666666.352887.peg.825
Cell Wall and Capsule	Capsular and extracellular polysacchrides	Sialic Acid Metabolism	Glucosamine--fructose-6-phosphate aminotransferase [isomerizing] (EC 2.6.1.16)	fig|6666666.352887.peg.3632
Cell Wall and Capsule	Capsular and extracellular polysacchrides	Sialic Acid Metabolism	Phosphoglucosamine mutase (EC 5.4.2.10)	fig|6666666.352887.peg.2777
Cell Wall and Capsule	Capsular and extracellular polysacchrides	Sialic Acid Metabolism	N-acetylglucosamine-1-phosphate uridyltransferase (EC 2.7.7.23)	fig|6666666.352887.peg.3633
Cell Wall and Capsule	Capsular and extracellular polysacchrides	Sialic Acid Metabolism	UDP-N-acetylglucosamine 2-epimerase (EC 5.1.3.14)	fig|6666666.352887.peg.3208
Cell Wall and Capsule	Gram-Negative cell wall components	Lipopolysaccharide assembly	Uncharacterized ABC transporter, permease component YrbE	fig|6666666.352887.peg.2566
Cell Wall and Capsule	Gram-Negative cell wall components	Lipopolysaccharide assembly	Lipoprotein releasing system transmembrane protein LolC	fig|6666666.352887.peg.3120
Cell Wall and Capsule	Gram-Negative cell wall components	Lipopolysaccharide assembly	Outer membrane protein YfgL, lipoprotein component of the protein assembly complex (forms a complex with YaeT, YfiO, and NlpB)	fig|6666666.352887.peg.136
Cell Wall and Capsule	Gram-Negative cell wall components	Lipopolysaccharide assembly	Outer membrane lipoprotein carrier protein LolA	fig|6666666.352887.peg.1289
Cell Wall and Capsule	Gram-Negative cell wall components	Lipopolysaccharide assembly	Outer membrane lipoprotein SmpA, a component of the essential YaeT outer-membrane protein assembly complex	fig|6666666.352887.peg.594
Cell Wall and Capsule	Gram-Negative cell wall components	Lipopolysaccharide assembly	Outer membrane protein assembly factor YaeT precursor	fig|6666666.352887.peg.1147, fig|6666666.352887.peg.2284, fig|6666666.352887.peg.3114
Cell Wall and Capsule	Gram-Negative cell wall components	Lipopolysaccharide assembly	Lipopolysaccharide ABC transporter, ATP-binding protein LptB	fig|6666666.352887.peg.1823
Cell Wall and Capsule	Gram-Negative cell wall components	Lipopolysaccharide assembly	Probable component of the lipoprotein assembly complex (forms a complex with YaeT, YfgL, and NlpB)	fig|6666666.352887.peg.1083
Cell Wall and Capsule	Gram-Negative cell wall components	Lipopolysaccharide assembly	Outer membrane lipoprotein LolB	fig|6666666.352887.peg.1087
Cell Wall and Capsule	Gram-Negative cell wall components	Lipopolysaccharide assembly	Uncharacterized ABC transporter, periplasmic component YrbD	fig|6666666.352887.peg.2565
Cell Wall and Capsule	Gram-Negative cell wall components	Lipopolysaccharide assembly	LptA, protein essential for LPS transport across the periplasm	fig|6666666.352887.peg.1824
Cell Wall and Capsule	Gram-Negative cell wall components	Lipopolysaccharide assembly	Lipoprotein releasing system ATP-binding protein LolD	fig|6666666.352887.peg.1620, fig|6666666.352887.peg.3121
Cell Wall and Capsule	Gram-Negative cell wall components	Lipopolysaccharide assembly	Survival protein SurA precursor (Peptidyl-prolyl cis-trans isomerase SurA) (EC 5.2.1.8)	fig|6666666.352887.peg.3391
Cell Wall and Capsule	Gram-Negative cell wall components	Lipopolysaccharide assembly	LPS-assembly lipoprotein RlpB precursor (Rare lipoprotein B)	fig|6666666.352887.peg.122
Cell Wall and Capsule	Gram-Negative cell wall components	Lipopolysaccharide assembly	Outer membrane protein Imp, required for envelope biogenesis	fig|6666666.352887.peg.3392
Cell Wall and Capsule	Gram-Negative cell wall components	Lipopolysaccharide assembly	Outer membrane protein H precursor	fig|6666666.352887.peg.2283
Cell Wall and Capsule	Gram-Negative cell wall components	Lipopolysaccharide assembly	Uncharacterized ABC transporter, ATP-binding protein YrbF	fig|6666666.352887.peg.2567
Cell Wall and Capsule	Gram-Negative cell wall components	Lipopolysaccharide assembly	Uncharacterized ABC transporter, auxiliary component YrbC	fig|6666666.352887.peg.2564
Cell Wall and Capsule	Gram-Negative cell wall components	Peptidoglycan lipid II flippase	Proposed peptidoglycan lipid II flippase MurJ	fig|6666666.352887.peg.1223
Cell Wall and Capsule	Gram-Negative cell wall components	KDO2-Lipid A biosynthesis	UDP-3-O-[3-hydroxymyristoyl] glucosamine N-acyltransferase (EC 2.3.1.-)	fig|6666666.352887.peg.2282
Cell Wall and Capsule	Gram-Negative cell wall components	KDO2-Lipid A biosynthesis	Arabinose 5-phosphate isomerase (EC 5.3.1.13)	fig|6666666.352887.peg.1827
Cell Wall and Capsule	Gram-Negative cell wall components	KDO2-Lipid A biosynthesis	UDP-3-O-[3-hydroxymyristoyl] N-acetylglucosamine deacetylase (EC 3.5.1.108)	fig|6666666.352887.peg.3696
Cell Wall and Capsule	Gram-Negative cell wall components	KDO2-Lipid A biosynthesis	DNA internalization-related competence protein ComEC/Rec2	fig|6666666.352887.peg.3122
Cell Wall and Capsule	Gram-Negative cell wall components	KDO2-Lipid A biosynthesis	Lipopolysaccharide ABC transporter, ATP-binding protein LptB	fig|6666666.352887.peg.1823
Cell Wall and Capsule	Gram-Negative cell wall components	KDO2-Lipid A biosynthesis	Lipid A biosynthesis lauroyl acyltransferase (EC 2.3.1.-)	fig|6666666.352887.peg.210, fig|6666666.352887.peg.1806, fig|6666666.352887.peg.3123
Cell Wall and Capsule	Gram-Negative cell wall components	KDO2-Lipid A biosynthesis	2-Keto-3-deoxy-D-manno-octulosonate-8-phosphate synthase (EC 2.5.1.55)	fig|6666666.352887.peg.2206
Cell Wall and Capsule	Gram-Negative cell wall components	KDO2-Lipid A biosynthesis	3-deoxy-D-manno-octulosonate 8-phosphate phosphatase (EC 3.1.3.45)	fig|6666666.352887.peg.1826
Cell Wall and Capsule	Gram-Negative cell wall components	KDO2-Lipid A biosynthesis	LptA, protein essential for LPS transport across the periplasm	fig|6666666.352887.peg.1824
Cell Wall and Capsule	Gram-Negative cell wall components	KDO2-Lipid A biosynthesis	Tetraacyldisaccharide 4'-kinase (EC 2.7.1.130)	fig|6666666.352887.peg.3401
Cell Wall and Capsule	Gram-Negative cell wall components	KDO2-Lipid A biosynthesis	Acyl-[acyl-carrier-protein]--UDP-N-acetylglucosamine O-acyltransferase (EC 2.3.1.129)	fig|6666666.352887.peg.2280
Cell Wall and Capsule	Gram-Negative cell wall components	KDO2-Lipid A biosynthesis	LPS-assembly lipoprotein RlpB precursor (Rare lipoprotein B)	fig|6666666.352887.peg.122
Cell Wall and Capsule	Gram-Negative cell wall components	KDO2-Lipid A biosynthesis	3-deoxy-manno-octulosonate cytidylyltransferase (EC 2.7.7.38)	fig|6666666.352887.peg.3402
Cell Wall and Capsule	Gram-Negative cell wall components	KDO2-Lipid A biosynthesis	Lipid-A-disaccharide synthase (EC 2.4.1.182)	fig|6666666.352887.peg.3539
Cell Wall and Capsule	Gram-Negative cell wall components	KDO2-Lipid A biosynthesis	UDP-2,3-diacylglucosamine diphosphatase (EC 3.6.1.54)	fig|6666666.352887.peg.349
Cell Wall and Capsule	Gram-Negative cell wall components	KDO2-Lipid A biosynthesis	Lipid A export ATP-binding/permease protein MsbA (EC 3.6.3.25)	fig|6666666.352887.peg.3400
Cell Wall and Capsule	Gram-Negative cell wall components	Lipoprotein sorting system	Lipoprotein releasing system transmembrane protein LolC	fig|6666666.352887.peg.3120
Cell Wall and Capsule	Gram-Negative cell wall components	Lipoprotein sorting system	Lipoprotein releasing system ATP-binding protein LolD	fig|6666666.352887.peg.1620, fig|6666666.352887.peg.3121
Cell Wall and Capsule	Gram-Negative cell wall components	Lipoprotein sorting system	Outer membrane lipoprotein LolB	fig|6666666.352887.peg.1087
Cell Wall and Capsule	Gram-Negative cell wall components	Lipoprotein sorting system	Outer membrane lipoprotein carrier protein LolA	fig|6666666.352887.peg.1289
Cell Wall and Capsule	Cell Wall and Capsule - no subcategory	Murein Hydrolases	Membrane-bound lytic murein transglycosylase D precursor (EC 3.2.1.-)	fig|6666666.352887.peg.2934
Cell Wall and Capsule	Cell Wall and Capsule - no subcategory	Murein Hydrolases	Beta N-acetyl-glucosaminidase (EC 3.2.1.52)	fig|6666666.352887.peg.148
Cell Wall and Capsule	Cell Wall and Capsule - no subcategory	Murein Hydrolases	D-alanyl-D-alanine carboxypeptidase (EC 3.4.16.4)	fig|6666666.352887.peg.3217, fig|6666666.352887.peg.3263
Cell Wall and Capsule	Cell Wall and Capsule - no subcategory	Murein Hydrolases	Soluble lytic murein transglycosylase precursor (EC 3.2.1.-)	fig|6666666.352887.peg.2428
Cell Wall and Capsule	Cell Wall and Capsule - no subcategory	Murein Hydrolases	Membrane-bound lytic murein transglycosylase B precursor (EC 3.2.1.-)	fig|6666666.352887.peg.476, fig|6666666.352887.peg.1957
Cell Wall and Capsule	Cell Wall and Capsule - no subcategory	Peptidoglycan Biosynthesis	Glucosamine-1-phosphate N-acetyltransferase (EC 2.3.1.157)	fig|6666666.352887.peg.3633
Cell Wall and Capsule	Cell Wall and Capsule - no subcategory	Peptidoglycan Biosynthesis	UDP-N-acetylmuramoylalanyl-D-glutamate--2,6-diaminopimelate ligase (EC 6.3.2.13)	fig|6666666.352887.peg.2666
Cell Wall and Capsule	Cell Wall and Capsule - no subcategory	Peptidoglycan Biosynthesis	Monofunctional biosynthetic peptidoglycan transglycosylase (EC 2.4.2.-)	fig|6666666.352887.peg.1623
Cell Wall and Capsule	Cell Wall and Capsule - no subcategory	Peptidoglycan Biosynthesis	D-alanyl-D-alanine carboxypeptidase (EC 3.4.16.4)	fig|6666666.352887.peg.3217, fig|6666666.352887.peg.3263
Cell Wall and Capsule	Cell Wall and Capsule - no subcategory	Peptidoglycan Biosynthesis	Cell division protein FtsI [Peptidoglycan synthetase] (EC 2.4.1.129)	fig|6666666.352887.peg.1655, fig|6666666.352887.peg.2667
Cell Wall and Capsule	Cell Wall and Capsule - no subcategory	Peptidoglycan Biosynthesis	UDP-N-acetylenolpyruvoylglucosamine reductase (EC 1.1.1.158)	fig|6666666.352887.peg.2339
Cell Wall and Capsule	Cell Wall and Capsule - no subcategory	Peptidoglycan Biosynthesis	Glutamine synthetase type I (EC 6.3.1.2)	fig|6666666.352887.peg.3370
Cell Wall and Capsule	Cell Wall and Capsule - no subcategory	Peptidoglycan Biosynthesis	Rare lipoprotein A precursor	fig|6666666.352887.peg.475
Cell Wall and Capsule	Cell Wall and Capsule - no subcategory	Peptidoglycan Biosynthesis	UDP-N-acetylglucosamine 1-carboxyvinyltransferase (EC 2.5.1.7)	fig|6666666.352887.peg.682
Cell Wall and Capsule	Cell Wall and Capsule - no subcategory	Peptidoglycan Biosynthesis	Membrane-bound lytic murein transglycosylase B precursor (EC 3.2.1.-)	fig|6666666.352887.peg.476, fig|6666666.352887.peg.1957
Cell Wall and Capsule	Cell Wall and Capsule - no subcategory	Peptidoglycan Biosynthesis	UDP-N-acetylmuramoylalanine--D-glutamate ligase (EC 6.3.2.9)	fig|6666666.352887.peg.1031
Cell Wall and Capsule	Cell Wall and Capsule - no subcategory	Peptidoglycan Biosynthesis	UDP-N-acetylglucosamine--N-acetylmuramyl-(pentapeptide) pyrophosphoryl-undecaprenol N-acetylglucosamine transferase (EC 2.4.1.227)	fig|6666666.352887.peg.3690
Cell Wall and Capsule	Cell Wall and Capsule - no subcategory	Peptidoglycan Biosynthesis	Rod shape-determining protein RodA	fig|6666666.352887.peg.477
Cell Wall and Capsule	Cell Wall and Capsule - no subcategory	Peptidoglycan Biosynthesis	UDP-N-acetylmuramoylalanyl-D-glutamyl-2,6-diaminopimelate--D-alanyl-D-alanine ligase (EC 6.3.2.10)	fig|6666666.352887.peg.2665
Cell Wall and Capsule	Cell Wall and Capsule - no subcategory	Peptidoglycan Biosynthesis	Glutamate racemase (EC 5.1.1.3)	fig|6666666.352887.peg.261, fig|6666666.352887.peg.3627, fig|6666666.352887.peg.3628
Cell Wall and Capsule	Cell Wall and Capsule - no subcategory	Peptidoglycan Biosynthesis	UDP-N-acetylmuramate--alanine ligase (EC 6.3.2.8)	fig|6666666.352887.peg.3691
Cell Wall and Capsule	Cell Wall and Capsule - no subcategory	Peptidoglycan Biosynthesis	D-alanine--D-alanine ligase (EC 6.3.2.4)	fig|6666666.352887.peg.3692
Cell Wall and Capsule	Cell Wall and Capsule - no subcategory	Peptidoglycan Biosynthesis	Phospho-N-acetylmuramoyl-pentapeptide-transferase (EC 2.7.8.13)	fig|6666666.352887.peg.2664
Cell Wall and Capsule	Cell Wall and Capsule - no subcategory	Peptidoglycan Biosynthesis	N-acetylglucosamine-1-phosphate uridyltransferase (EC 2.7.7.23)	fig|6666666.352887.peg.3633
Cell Wall and Capsule	Cell Wall and Capsule - no subcategory	Peptidoglycan Biosynthesis	Multimodular transpeptidase-transglycosylase (EC 2.4.1.129) (EC 3.4.-.-)	fig|6666666.352887.peg.510, fig|6666666.352887.peg.2661
Cell Wall and Capsule	Cell Wall and Capsule - no subcategory	Peptidoglycan Biosynthesis	Murein-DD-endopeptidase (EC 3.4.99.-)	fig|6666666.352887.peg.1023
Cell Wall and Capsule	Cell Wall and Capsule - no subcategory	UDP-N-acetylmuramate from Fructose-6-phosphate Biosynthesis	UDP-N-acetylenolpyruvoylglucosamine reductase (EC 1.1.1.158)	fig|6666666.352887.peg.2339
Cell Wall and Capsule	Cell Wall and Capsule - no subcategory	UDP-N-acetylmuramate from Fructose-6-phosphate Biosynthesis	Glucosamine-1-phosphate N-acetyltransferase (EC 2.3.1.157)	fig|6666666.352887.peg.3633
Cell Wall and Capsule	Cell Wall and Capsule - no subcategory	UDP-N-acetylmuramate from Fructose-6-phosphate Biosynthesis	Glucosamine--fructose-6-phosphate aminotransferase [isomerizing] (EC 2.6.1.16)	fig|6666666.352887.peg.3632
Cell Wall and Capsule	Cell Wall and Capsule - no subcategory	UDP-N-acetylmuramate from Fructose-6-phosphate Biosynthesis	UDP-N-acetylglucosamine 1-carboxyvinyltransferase (EC 2.5.1.7)	fig|6666666.352887.peg.682
Cell Wall and Capsule	Cell Wall and Capsule - no subcategory	UDP-N-acetylmuramate from Fructose-6-phosphate Biosynthesis	Phosphoglucosamine mutase (EC 5.4.2.10)	fig|6666666.352887.peg.2777
Cell Wall and Capsule	Cell Wall and Capsule - no subcategory	UDP-N-acetylmuramate from Fructose-6-phosphate Biosynthesis	N-acetylglucosamine-1-phosphate uridyltransferase (EC 2.7.7.23)	fig|6666666.352887.peg.3633
Cell Wall and Capsule	Cell Wall and Capsule - no subcategory	YjeE	TsaB protein, required for threonylcarbamoyladenosine (t(6)A) formation in tRNA	fig|6666666.352887.peg.697
Cell Wall and Capsule	Cell Wall and Capsule - no subcategory	YjeE	NAD(P)HX epimerase	fig|6666666.352887.peg.2002
Cell Wall and Capsule	Cell Wall and Capsule - no subcategory	YjeE	TsaE protein, required for threonylcarbamoyladenosine t(6)A37 formation in tRNA	fig|6666666.352887.peg.355
Cell Wall and Capsule	Cell Wall and Capsule - no subcategory	YjeE	NAD(P)HX dehydratase	fig|6666666.352887.peg.2002
Cell Wall and Capsule	Cell Wall and Capsule - no subcategory	Recycling of Peptidoglycan Amino Sugars	Beta N-acetyl-glucosaminidase (EC 3.2.1.52)	fig|6666666.352887.peg.148
Cell Wall and Capsule	Cell Wall and Capsule - no subcategory	Recycling of Peptidoglycan Amino Sugars	Anhydro-N-acetylmuramic acid kinase (EC 2.7.1.-)	fig|6666666.352887.peg.1920
Cell Wall and Capsule	Cell Wall and Capsule - no subcategory	Recycling of Peptidoglycan Amino Acids	UDP-N-acetylmuramate:L-alanyl-gamma-D-glutamyl-meso-diaminopimelate ligase (EC 6.3.2.-)	fig|6666666.352887.peg.1952
Cell Wall and Capsule	Cell Wall and Capsule - no subcategory	Recycling of Peptidoglycan Amino Acids	N-acetylmuramoyl-L-alanine amidase (EC 3.5.1.28) AmpD	fig|6666666.352887.peg.1222
Cell Wall and Capsule	Cell Wall and Capsule - no subcategory	Recycling of Peptidoglycan Amino Acids	AmpG permease	fig|6666666.352887.peg.1314, fig|6666666.352887.peg.3270
Cell Wall and Capsule	Cell Wall and Capsule - no subcategory	Recycling of Peptidoglycan Amino Acids	Aminoacyl-histidine dipeptidase (Peptidase D) (EC 3.4.13.3)	fig|6666666.352887.peg.520
Cell Wall and Capsule	Cell Wall and Capsule - no subcategory	Peptidoglycan biosynthesis--gjo	UDP-N-acetylmuramate:L-alanyl-gamma-D-glutamyl-meso-diaminopimelate ligase (EC 6.3.2.-)	fig|6666666.352887.peg.1952
Cell Wall and Capsule	Cell Wall and Capsule - no subcategory	Peptidoglycan biosynthesis--gjo	UDP-N-acetylmuramate--alanine ligase (EC 6.3.2.8)	fig|6666666.352887.peg.3691
Cell Wall and Capsule	Cell Wall and Capsule - no subcategory	Peptidoglycan biosynthesis--gjo	UDP-N-acetylmuramoylalanine--D-glutamate ligase (EC 6.3.2.9)	fig|6666666.352887.peg.1031
Cell Wall and Capsule	Cell Wall and Capsule - no subcategory	Peptidoglycan biosynthesis--gjo	UDP-N-acetylmuramoylalanyl-D-glutamate--2,6-diaminopimelate ligase (EC 6.3.2.13)	fig|6666666.352887.peg.2666
Cell Wall and Capsule	Cell Wall and Capsule - no subcategory	Peptidoglycan biosynthesis--gjo	D-alanine--D-alanine ligase (EC 6.3.2.4)	fig|6666666.352887.peg.3692
Cell Wall and Capsule	Cell Wall and Capsule - no subcategory	Peptidoglycan biosynthesis--gjo	UDP-N-acetylmuramoylalanyl-D-glutamyl-2,6-diaminopimelate--D-alanyl-D-alanine ligase (EC 6.3.2.10)	fig|6666666.352887.peg.2665

## Sheet: HUMV2471
HUMV 2471
Category	Subcategory	Subsystem	Role	Features
Cell Wall and Capsule	Capsular and extracellular polysacchrides	dTDP-rhamnose synthesis	dTDP-4-dehydrorhamnose reductase (EC 1.1.1.133)	fig|6666666.352888.peg.1143
Cell Wall and Capsule	Capsular and extracellular polysacchrides	dTDP-rhamnose synthesis	dTDP-glucose 4,6-dehydratase (EC 4.2.1.46)	fig|6666666.352888.peg.1142
Cell Wall and Capsule	Capsular and extracellular polysacchrides	dTDP-rhamnose synthesis	dTDP-4-dehydrorhamnose 3,5-epimerase (EC 5.1.3.13)	fig|6666666.352888.peg.1145
Cell Wall and Capsule	Capsular and extracellular polysacchrides	dTDP-rhamnose synthesis	Glucose-1-phosphate thymidylyltransferase (EC 2.7.7.24)	fig|6666666.352888.peg.1144
Cell Wall and Capsule	Capsular and extracellular polysacchrides	Capsular Polysaccharides Biosynthesis and Assembly	Polysaccharide export lipoprotein Wza	fig|6666666.352888.peg.1140
Cell Wall and Capsule	Capsular and extracellular polysacchrides	Capsular Polysaccharides Biosynthesis and Assembly	Tyrosine-protein kinase Wzc (EC 2.7.10.2)	fig|6666666.352888.peg.1138
Cell Wall and Capsule	Capsular and extracellular polysacchrides	Capsular Polysaccharides Biosynthesis and Assembly	Putative capsular polysaccharide transport protein YegH	fig|6666666.352888.peg.601
Cell Wall and Capsule	Capsular and extracellular polysacchrides	Capsular Polysaccharides Biosynthesis and Assembly	Oxidoreductase, short-chain dehydrogenase/reductase family (EC 1.1.1.-)	fig|6666666.352888.peg.871, fig|6666666.352888.peg.1906, fig|6666666.352888.peg.2919
Cell Wall and Capsule	Capsular and extracellular polysacchrides	Capsular Polysaccharides Biosynthesis and Assembly	Low molecular weight protein-tyrosine-phosphatase Wzb (EC 3.1.3.48)	fig|6666666.352888.peg.1139
Cell Wall and Capsule	Capsular and extracellular polysacchrides	Rhamnose containing glycans	UDP-glucose 4-epimerase (EC 5.1.3.2)	fig|6666666.352888.peg.1152, fig|6666666.352888.peg.3466
Cell Wall and Capsule	Capsular and extracellular polysacchrides	Rhamnose containing glycans	dTDP-4-dehydrorhamnose reductase (EC 1.1.1.133)	fig|6666666.352888.peg.1143
Cell Wall and Capsule	Capsular and extracellular polysacchrides	Rhamnose containing glycans	capsular polysaccharide biosynthesis protein	fig|6666666.352888.peg.1148
Cell Wall and Capsule	Capsular and extracellular polysacchrides	Rhamnose containing glycans	dTDP-glucose 4,6-dehydratase (EC 4.2.1.46)	fig|6666666.352888.peg.1142
Cell Wall and Capsule	Capsular and extracellular polysacchrides	Rhamnose containing glycans	dTDP-4-dehydrorhamnose 3,5-epimerase (EC 5.1.3.13)	fig|6666666.352888.peg.1145
Cell Wall and Capsule	Capsular and extracellular polysacchrides	Rhamnose containing glycans	Glucose-1-phosphate thymidylyltransferase (EC 2.7.7.24)	fig|6666666.352888.peg.1144
Cell Wall and Capsule	Capsular and extracellular polysacchrides	Sialic Acid Metabolism	Glucosamine-1-phosphate N-acetyltransferase (EC 2.3.1.157)	fig|6666666.352888.peg.2938
Cell Wall and Capsule	Capsular and extracellular polysacchrides	Sialic Acid Metabolism	Sialic acid transporter (permease) NanT	fig|6666666.352888.peg.728, fig|6666666.352888.peg.741, fig|6666666.352888.peg.1577
Cell Wall and Capsule	Capsular and extracellular polysacchrides	Sialic Acid Metabolism	Glucosamine--fructose-6-phosphate aminotransferase [isomerizing] (EC 2.6.1.16)	fig|6666666.352888.peg.2939
Cell Wall and Capsule	Capsular and extracellular polysacchrides	Sialic Acid Metabolism	Phosphoglucosamine mutase (EC 5.4.2.10)	fig|6666666.352888.peg.2863
Cell Wall and Capsule	Capsular and extracellular polysacchrides	Sialic Acid Metabolism	Sialidase (EC 3.2.1.18)	fig|6666666.352888.peg.2570, fig|6666666.352888.peg.3011
Cell Wall and Capsule	Capsular and extracellular polysacchrides	Sialic Acid Metabolism	N-acetylglucosamine-1-phosphate uridyltransferase (EC 2.7.7.23)	fig|6666666.352888.peg.2938
Cell Wall and Capsule	Capsular and extracellular polysacchrides	Sialic Acid Metabolism	UDP-N-acetylglucosamine 2-epimerase (EC 5.1.3.14)	fig|6666666.352888.peg.131
Cell Wall and Capsule	Gram-Negative cell wall components	Lipopolysaccharide assembly	Uncharacterized ABC transporter, permease component YrbE	fig|6666666.352888.peg.2067
Cell Wall and Capsule	Gram-Negative cell wall components	Lipopolysaccharide assembly	Lipoprotein releasing system transmembrane protein LolC	fig|6666666.352888.peg.220
Cell Wall and Capsule	Gram-Negative cell wall components	Lipopolysaccharide assembly	Outer membrane protein YfgL, lipoprotein component of the protein assembly complex (forms a complex with YaeT, YfiO, and NlpB)	fig|6666666.352888.peg.2467
Cell Wall and Capsule	Gram-Negative cell wall components	Lipopolysaccharide assembly	Outer membrane lipoprotein carrier protein LolA	fig|6666666.352888.peg.1886
Cell Wall and Capsule	Gram-Negative cell wall components	Lipopolysaccharide assembly	Outer membrane lipoprotein SmpA, a component of the essential YaeT outer-membrane protein assembly complex	fig|6666666.352888.peg.1637
Cell Wall and Capsule	Gram-Negative cell wall components	Lipopolysaccharide assembly	Outer membrane protein assembly factor YaeT precursor	fig|6666666.352888.peg.226, fig|6666666.352888.peg.3487
Cell Wall and Capsule	Gram-Negative cell wall components	Lipopolysaccharide assembly	Lipopolysaccharide ABC transporter, ATP-binding protein LptB	fig|6666666.352888.peg.1200
Cell Wall and Capsule	Gram-Negative cell wall components	Lipopolysaccharide assembly	Probable component of the lipoprotein assembly complex (forms a complex with YaeT, YfgL, and NlpB)	fig|6666666.352888.peg.545
Cell Wall and Capsule	Gram-Negative cell wall components	Lipopolysaccharide assembly	Outer membrane lipoprotein LolB	fig|6666666.352888.peg.541
Cell Wall and Capsule	Gram-Negative cell wall components	Lipopolysaccharide assembly	Uncharacterized ABC transporter, periplasmic component YrbD	fig|6666666.352888.peg.2066
Cell Wall and Capsule	Gram-Negative cell wall components	Lipopolysaccharide assembly	LptA, protein essential for LPS transport across the periplasm	fig|6666666.352888.peg.1201
Cell Wall and Capsule	Gram-Negative cell wall components	Lipopolysaccharide assembly	Lipoprotein releasing system ATP-binding protein LolD	fig|6666666.352888.peg.219, fig|6666666.352888.peg.3280
Cell Wall and Capsule	Gram-Negative cell wall components	Lipopolysaccharide assembly	Survival protein SurA precursor (Peptidyl-prolyl cis-trans isomerase SurA) (EC 5.2.1.8)	fig|6666666.352888.peg.357
Cell Wall and Capsule	Gram-Negative cell wall components	Lipopolysaccharide assembly	LPS-assembly lipoprotein RlpB precursor (Rare lipoprotein B)	fig|6666666.352888.peg.2481
Cell Wall and Capsule	Gram-Negative cell wall components	Lipopolysaccharide assembly	Outer membrane protein Imp, required for envelope biogenesis	fig|6666666.352888.peg.358
Cell Wall and Capsule	Gram-Negative cell wall components	Lipopolysaccharide assembly	Outer membrane protein H precursor	fig|6666666.352888.peg.3488
Cell Wall and Capsule	Gram-Negative cell wall components	Lipopolysaccharide assembly	Uncharacterized ABC transporter, ATP-binding protein YrbF	fig|6666666.352888.peg.2068
Cell Wall and Capsule	Gram-Negative cell wall components	Lipopolysaccharide assembly	Uncharacterized ABC transporter, auxiliary component YrbC	fig|6666666.352888.peg.2065
Cell Wall and Capsule	Gram-Negative cell wall components	Peptidoglycan lipid II flippase	Proposed peptidoglycan lipid II flippase MurJ	fig|6666666.352888.peg.1135
Cell Wall and Capsule	Gram-Negative cell wall components	KDO2-Lipid A biosynthesis	UDP-3-O-[3-hydroxymyristoyl] glucosamine N-acyltransferase (EC 2.3.1.-)	fig|6666666.352888.peg.3489
Cell Wall and Capsule	Gram-Negative cell wall components	KDO2-Lipid A biosynthesis	Arabinose 5-phosphate isomerase (EC 5.3.1.13)	fig|6666666.352888.peg.1204
Cell Wall and Capsule	Gram-Negative cell wall components	KDO2-Lipid A biosynthesis	Acyl-[acyl-carrier-protein]--UDP-N-acetylglucosamine O-acyltransferase (EC 2.3.1.129)	fig|6666666.352888.peg.3491
Cell Wall and Capsule	Gram-Negative cell wall components	KDO2-Lipid A biosynthesis	UDP-3-O-[3-hydroxymyristoyl] N-acetylglucosamine deacetylase (EC 3.5.1.108)	fig|6666666.352888.peg.2874
Cell Wall and Capsule	Gram-Negative cell wall components	KDO2-Lipid A biosynthesis	DNA internalization-related competence protein ComEC/Rec2	fig|6666666.352888.peg.218
Cell Wall and Capsule	Gram-Negative cell wall components	KDO2-Lipid A biosynthesis	Lipopolysaccharide ABC transporter, ATP-binding protein LptB	fig|6666666.352888.peg.1200
Cell Wall and Capsule	Gram-Negative cell wall components	KDO2-Lipid A biosynthesis	Lipid A biosynthesis lauroyl acyltransferase (EC 2.3.1.-)	fig|6666666.352888.peg.217, fig|6666666.352888.peg.1183, fig|6666666.352888.peg.2392
Cell Wall and Capsule	Gram-Negative cell wall components	KDO2-Lipid A biosynthesis	3-deoxy-manno-octulosonate cytidylyltransferase (EC 2.7.7.38)	fig|6666666.352888.peg.368
Cell Wall and Capsule	Gram-Negative cell wall components	KDO2-Lipid A biosynthesis	LPS-assembly lipoprotein RlpB precursor (Rare lipoprotein B)	fig|6666666.352888.peg.2481
Cell Wall and Capsule	Gram-Negative cell wall components	KDO2-Lipid A biosynthesis	UDP-2,3-diacylglucosamine diphosphatase (EC 3.6.1.54)	fig|6666666.352888.peg.1333
Cell Wall and Capsule	Gram-Negative cell wall components	KDO2-Lipid A biosynthesis	Lipid-A-disaccharide synthase (EC 2.4.1.182)	fig|6666666.352888.peg.3085
Cell Wall and Capsule	Gram-Negative cell wall components	KDO2-Lipid A biosynthesis	2-Keto-3-deoxy-D-manno-octulosonate-8-phosphate synthase (EC 2.5.1.55)	fig|6666666.352888.peg.3564
Cell Wall and Capsule	Gram-Negative cell wall components	KDO2-Lipid A biosynthesis	3-deoxy-D-manno-octulosonate 8-phosphate phosphatase (EC 3.1.3.45)	fig|6666666.352888.peg.1203
Cell Wall and Capsule	Gram-Negative cell wall components	KDO2-Lipid A biosynthesis	LptA, protein essential for LPS transport across the periplasm	fig|6666666.352888.peg.1201
Cell Wall and Capsule	Gram-Negative cell wall components	KDO2-Lipid A biosynthesis	Tetraacyldisaccharide 4'-kinase (EC 2.7.1.130)	fig|6666666.352888.peg.367
Cell Wall and Capsule	Gram-Negative cell wall components	Lipoprotein sorting system	Lipoprotein releasing system transmembrane protein LolC	fig|6666666.352888.peg.220
Cell Wall and Capsule	Gram-Negative cell wall components	Lipoprotein sorting system	Lipoprotein releasing system ATP-binding protein LolD	fig|6666666.352888.peg.219, fig|6666666.352888.peg.3280
Cell Wall and Capsule	Gram-Negative cell wall components	Lipoprotein sorting system	Outer membrane lipoprotein LolB	fig|6666666.352888.peg.541
Cell Wall and Capsule	Gram-Negative cell wall components	Lipoprotein sorting system	Outer membrane lipoprotein carrier protein LolA	fig|6666666.352888.peg.1886
Cell Wall and Capsule	Cell Wall and Capsule - no subcategory	Murein Hydrolases	Membrane-bound lytic murein transglycosylase D precursor (EC 3.2.1.-)	fig|6666666.352888.peg.3353
Cell Wall and Capsule	Cell Wall and Capsule - no subcategory	Murein Hydrolases	Beta N-acetyl-glucosaminidase (EC 3.2.1.52)	fig|6666666.352888.peg.2455
Cell Wall and Capsule	Cell Wall and Capsule - no subcategory	Murein Hydrolases	D-alanyl-D-alanine carboxypeptidase (EC 3.4.16.4)	fig|6666666.352888.peg.75, fig|6666666.352888.peg.122
Cell Wall and Capsule	Cell Wall and Capsule - no subcategory	Murein Hydrolases	Soluble lytic murein transglycosylase precursor (EC 3.2.1.-)	fig|6666666.352888.peg.1991
Cell Wall and Capsule	Cell Wall and Capsule - no subcategory	Murein Hydrolases	Membrane-bound lytic murein transglycosylase B precursor (EC 3.2.1.-)	fig|6666666.352888.peg.1674, fig|6666666.352888.peg.1787
Cell Wall and Capsule	Cell Wall and Capsule - no subcategory	Peptidoglycan Biosynthesis	Glucosamine-1-phosphate N-acetyltransferase (EC 2.3.1.157)	fig|6666666.352888.peg.2938
Cell Wall and Capsule	Cell Wall and Capsule - no subcategory	Peptidoglycan Biosynthesis	UDP-N-acetylmuramoylalanyl-D-glutamate--2,6-diaminopimelate ligase (EC 6.3.2.13)	fig|6666666.352888.peg.2168
Cell Wall and Capsule	Cell Wall and Capsule - no subcategory	Peptidoglycan Biosynthesis	Monofunctional biosynthetic peptidoglycan transglycosylase (EC 2.4.2.-)	fig|6666666.352888.peg.3283
Cell Wall and Capsule	Cell Wall and Capsule - no subcategory	Peptidoglycan Biosynthesis	D-alanyl-D-alanine carboxypeptidase (EC 3.4.16.4)	fig|6666666.352888.peg.75, fig|6666666.352888.peg.122
Cell Wall and Capsule	Cell Wall and Capsule - no subcategory	Peptidoglycan Biosynthesis	Cell division protein FtsI [Peptidoglycan synthetase] (EC 2.4.1.129)	fig|6666666.352888.peg.2169, fig|6666666.352888.peg.3315
Cell Wall and Capsule	Cell Wall and Capsule - no subcategory	Peptidoglycan Biosynthesis	UDP-N-acetylenolpyruvoylglucosamine reductase (EC 1.1.1.158)	fig|6666666.352888.peg.3433
Cell Wall and Capsule	Cell Wall and Capsule - no subcategory	Peptidoglycan Biosynthesis	Glutamine synthetase type I (EC 6.3.1.2)	fig|6666666.352888.peg.12
Cell Wall and Capsule	Cell Wall and Capsule - no subcategory	Peptidoglycan Biosynthesis	Rare lipoprotein A precursor	fig|6666666.352888.peg.1788
Cell Wall and Capsule	Cell Wall and Capsule - no subcategory	Peptidoglycan Biosynthesis	UDP-N-acetylglucosamine 1-carboxyvinyltransferase (EC 2.5.1.7)	fig|6666666.352888.peg.1610
Cell Wall and Capsule	Cell Wall and Capsule - no subcategory	Peptidoglycan Biosynthesis	Membrane-bound lytic murein transglycosylase B precursor (EC 3.2.1.-)	fig|6666666.352888.peg.1674, fig|6666666.352888.peg.1787
Cell Wall and Capsule	Cell Wall and Capsule - no subcategory	Peptidoglycan Biosynthesis	UDP-N-acetylmuramoylalanine--D-glutamate ligase (EC 6.3.2.9)	fig|6666666.352888.peg.673
Cell Wall and Capsule	Cell Wall and Capsule - no subcategory	Peptidoglycan Biosynthesis	UDP-N-acetylglucosamine--N-acetylmuramyl-(pentapeptide) pyrophosphoryl-undecaprenol N-acetylglucosamine transferase (EC 2.4.1.227)	fig|6666666.352888.peg.2880
Cell Wall and Capsule	Cell Wall and Capsule - no subcategory	Peptidoglycan Biosynthesis	Rod shape-determining protein RodA	fig|6666666.352888.peg.1786
Cell Wall and Capsule	Cell Wall and Capsule - no subcategory	Peptidoglycan Biosynthesis	UDP-N-acetylmuramoylalanyl-D-glutamyl-2,6-diaminopimelate--D-alanyl-D-alanine ligase (EC 6.3.2.10)	fig|6666666.352888.peg.2167
Cell Wall and Capsule	Cell Wall and Capsule - no subcategory	Peptidoglycan Biosynthesis	Glutamate racemase (EC 5.1.1.3)	fig|6666666.352888.peg.2340, fig|6666666.352888.peg.2940
Cell Wall and Capsule	Cell Wall and Capsule - no subcategory	Peptidoglycan Biosynthesis	UDP-N-acetylmuramate--alanine ligase (EC 6.3.2.8)	fig|6666666.352888.peg.2879
Cell Wall and Capsule	Cell Wall and Capsule - no subcategory	Peptidoglycan Biosynthesis	D-alanine--D-alanine ligase (EC 6.3.2.4)	fig|6666666.352888.peg.2878
Cell Wall and Capsule	Cell Wall and Capsule - no subcategory	Peptidoglycan Biosynthesis	Phospho-N-acetylmuramoyl-pentapeptide-transferase (EC 2.7.8.13)	fig|6666666.352888.peg.2166
Cell Wall and Capsule	Cell Wall and Capsule - no subcategory	Peptidoglycan Biosynthesis	N-acetylglucosamine-1-phosphate uridyltransferase (EC 2.7.7.23)	fig|6666666.352888.peg.2938
Cell Wall and Capsule	Cell Wall and Capsule - no subcategory	Peptidoglycan Biosynthesis	Multimodular transpeptidase-transglycosylase (EC 2.4.1.129) (EC 3.4.-.-)	fig|6666666.352888.peg.1531, fig|6666666.352888.peg.2163
Cell Wall and Capsule	Cell Wall and Capsule - no subcategory	Peptidoglycan Biosynthesis	Murein-DD-endopeptidase (EC 3.4.99.-)	fig|6666666.352888.peg.665
Cell Wall and Capsule	Cell Wall and Capsule - no subcategory	UDP-N-acetylmuramate from Fructose-6-phosphate Biosynthesis	UDP-N-acetylenolpyruvoylglucosamine reductase (EC 1.1.1.158)	fig|6666666.352888.peg.3433
Cell Wall and Capsule	Cell Wall and Capsule - no subcategory	UDP-N-acetylmuramate from Fructose-6-phosphate Biosynthesis	Glucosamine-1-phosphate N-acetyltransferase (EC 2.3.1.157)	fig|6666666.352888.peg.2938
Cell Wall and Capsule	Cell Wall and Capsule - no subcategory	UDP-N-acetylmuramate from Fructose-6-phosphate Biosynthesis	Glucosamine--fructose-6-phosphate aminotransferase [isomerizing] (EC 2.6.1.16)	fig|6666666.352888.peg.2939
Cell Wall and Capsule	Cell Wall and Capsule - no subcategory	UDP-N-acetylmuramate from Fructose-6-phosphate Biosynthesis	UDP-N-acetylglucosamine 1-carboxyvinyltransferase (EC 2.5.1.7)	fig|6666666.352888.peg.1610
Cell Wall and Capsule	Cell Wall and Capsule - no subcategory	UDP-N-acetylmuramate from Fructose-6-phosphate Biosynthesis	Phosphoglucosamine mutase (EC 5.4.2.10)	fig|6666666.352888.peg.2863
Cell Wall and Capsule	Cell Wall and Capsule - no subcategory	UDP-N-acetylmuramate from Fructose-6-phosphate Biosynthesis	N-acetylglucosamine-1-phosphate uridyltransferase (EC 2.7.7.23)	fig|6666666.352888.peg.2938
Cell Wall and Capsule	Cell Wall and Capsule - no subcategory	YjeE	Phosphotransferase involved in threonylcarbamoyladenosine t(6)A37 formation in tRNA	fig|6666666.352888.peg.359
Cell Wall and Capsule	Cell Wall and Capsule - no subcategory	YjeE	TsaB protein, required for threonylcarbamoyladenosine (t(6)A) formation in tRNA	fig|6666666.352888.peg.1596
Cell Wall and Capsule	Cell Wall and Capsule - no subcategory	YjeE	NAD(P)HX epimerase	fig|6666666.352888.peg.319
Cell Wall and Capsule	Cell Wall and Capsule - no subcategory	YjeE	TsaE protein, required for threonylcarbamoyladenosine t(6)A37 formation in tRNA	fig|6666666.352888.peg.1340
Cell Wall and Capsule	Cell Wall and Capsule - no subcategory	YjeE	NAD(P)HX dehydratase	fig|6666666.352888.peg.319
Cell Wall and Capsule	Cell Wall and Capsule - no subcategory	Recycling of Peptidoglycan Amino Sugars	Beta N-acetyl-glucosaminidase (EC 3.2.1.52)	fig|6666666.352888.peg.2455
Cell Wall and Capsule	Cell Wall and Capsule - no subcategory	Recycling of Peptidoglycan Amino Sugars	Anhydro-N-acetylmuramic acid kinase (EC 2.7.1.-)	fig|6666666.352888.peg.1710
Cell Wall and Capsule	Cell Wall and Capsule - no subcategory	Recycling of Peptidoglycan Amino Acids	UDP-N-acetylmuramate:L-alanyl-gamma-D-glutamyl-meso-diaminopimelate ligase (EC 6.3.2.-)	fig|6666666.352888.peg.1679
Cell Wall and Capsule	Cell Wall and Capsule - no subcategory	Recycling of Peptidoglycan Amino Acids	N-acetylmuramoyl-L-alanine amidase (EC 3.5.1.28) AmpD	fig|6666666.352888.peg.1134
Cell Wall and Capsule	Cell Wall and Capsule - no subcategory	Recycling of Peptidoglycan Amino Acids	AmpG permease	fig|6666666.352888.peg.68, fig|6666666.352888.peg.2777
Cell Wall and Capsule	Cell Wall and Capsule - no subcategory	Recycling of Peptidoglycan Amino Acids	Aminoacyl-histidine dipeptidase (Peptidase D) (EC 3.4.13.3)	fig|6666666.352888.peg.1521
Cell Wall and Capsule	Cell Wall and Capsule - no subcategory	Peptidoglycan biosynthesis--gjo	UDP-N-acetylmuramate:L-alanyl-gamma-D-glutamyl-meso-diaminopimelate ligase (EC 6.3.2.-)	fig|6666666.352888.peg.1679
Cell Wall and Capsule	Cell Wall and Capsule - no subcategory	Peptidoglycan biosynthesis--gjo	UDP-N-acetylmuramate--alanine ligase (EC 6.3.2.8)	fig|6666666.352888.peg.2879
Cell Wall and Capsule	Cell Wall and Capsule - no subcategory	Peptidoglycan biosynthesis--gjo	UDP-N-acetylmuramoylalanine--D-glutamate ligase (EC 6.3.2.9)	fig|6666666.352888.peg.673
Cell Wall and Capsule	Cell Wall and Capsule - no subcategory	Peptidoglycan biosynthesis--gjo	UDP-N-acetylmuramoylalanyl-D-glutamate--2,6-diaminopimelate ligase (EC 6.3.2.13)	fig|6666666.352888.peg.2168
Cell Wall and Capsule	Cell Wall and Capsule - no subcategory	Peptidoglycan biosynthesis--gjo	D-alanine--D-alanine ligase (EC 6.3.2.4)	fig|6666666.352888.peg.2878
Cell Wall and Capsule	Cell Wall and Capsule - no subcategory	Peptidoglycan biosynthesis--gjo	UDP-N-acetylmuramoylalanyl-D-glutamyl-2,6-diaminopimelate--D-alanyl-D-alanine ligase (EC 6.3.2.10)	fig|6666666.352888.peg.2167
Cell Wall and Capsule	Gram-Positive cell wall components	Teichuronic acid biosynthesis	Putative N-acetylgalactosaminyl-diphosphoundecaprenol glucuronosyltransferase	fig|6666666.352888.peg.1150

## Sheet: HUMV2790
HUMV 2790
Category	Subcategory	Subsystem	Role	Features
Cell Wall and Capsule	Capsular and extracellular polysacchrides	Capsular Polysaccharides Biosynthesis and Assembly	Polysaccharide export lipoprotein Wza	fig|6666666.352889.peg.1601
Cell Wall and Capsule	Capsular and extracellular polysacchrides	Capsular Polysaccharides Biosynthesis and Assembly	Tyrosine-protein kinase Wzc (EC 2.7.10.2)	fig|6666666.352889.peg.1603
Cell Wall and Capsule	Capsular and extracellular polysacchrides	Capsular Polysaccharides Biosynthesis and Assembly	Putative capsular polysaccharide transport protein YegH	fig|6666666.352889.peg.2414
Cell Wall and Capsule	Capsular and extracellular polysacchrides	Capsular Polysaccharides Biosynthesis and Assembly	O-antigen flippase Wzx	fig|6666666.352889.peg.1598
Cell Wall and Capsule	Capsular and extracellular polysacchrides	Capsular Polysaccharides Biosynthesis and Assembly	Oxidoreductase, short-chain dehydrogenase/reductase family (EC 1.1.1.-)	fig|6666666.352889.peg.472, fig|6666666.352889.peg.2719
Cell Wall and Capsule	Capsular and extracellular polysacchrides	Capsular Polysaccharides Biosynthesis and Assembly	Low molecular weight protein-tyrosine-phosphatase Wzb (EC 3.1.3.48)	fig|6666666.352889.peg.1602
Cell Wall and Capsule	Capsular and extracellular polysacchrides	Sialic Acid Metabolism	Glucosamine-1-phosphate N-acetyltransferase (EC 2.3.1.157)	fig|6666666.352889.peg.495
Cell Wall and Capsule	Capsular and extracellular polysacchrides	Sialic Acid Metabolism	Sialic acid transporter (permease) NanT	fig|6666666.352889.peg.230, fig|6666666.352889.peg.243, fig|6666666.352889.peg.3124
Cell Wall and Capsule	Capsular and extracellular polysacchrides	Sialic Acid Metabolism	Glucosamine--fructose-6-phosphate aminotransferase [isomerizing] (EC 2.6.1.16)	fig|6666666.352889.peg.496
Cell Wall and Capsule	Capsular and extracellular polysacchrides	Sialic Acid Metabolism	Phosphoglucosamine mutase (EC 5.4.2.10)	fig|6666666.352889.peg.417, fig|6666666.352889.peg.3264
Cell Wall and Capsule	Capsular and extracellular polysacchrides	Sialic Acid Metabolism	N-acetylglucosamine-1-phosphate uridyltransferase (EC 2.7.7.23)	fig|6666666.352889.peg.495
Cell Wall and Capsule	Capsular and extracellular polysacchrides	Sialic Acid Metabolism	UDP-N-acetylglucosamine 2-epimerase (EC 5.1.3.14)	fig|6666666.352889.peg.1592, fig|6666666.352889.peg.3271
Cell Wall and Capsule	Gram-Negative cell wall components	Lipopolysaccharide assembly	Uncharacterized ABC transporter, permease component YrbE	fig|6666666.352889.peg.758
Cell Wall and Capsule	Gram-Negative cell wall components	Lipopolysaccharide assembly	Lipoprotein releasing system transmembrane protein LolC	fig|6666666.352889.peg.639
Cell Wall and Capsule	Gram-Negative cell wall components	Lipopolysaccharide assembly	Outer membrane protein YfgL, lipoprotein component of the protein assembly complex (forms a complex with YaeT, YfiO, and NlpB)	fig|6666666.352889.peg.883
Cell Wall and Capsule	Gram-Negative cell wall components	Lipopolysaccharide assembly	Outer membrane lipoprotein carrier protein LolA	fig|6666666.352889.peg.2516
Cell Wall and Capsule	Gram-Negative cell wall components	Lipopolysaccharide assembly	Outer membrane lipoprotein SmpA, a component of the essential YaeT outer-membrane protein assembly complex	fig|6666666.352889.peg.3016
Cell Wall and Capsule	Gram-Negative cell wall components	Lipopolysaccharide assembly	Outer membrane protein assembly factor YaeT precursor	fig|6666666.352889.peg.157, fig|6666666.352889.peg.646, fig|6666666.352889.peg.2613
Cell Wall and Capsule	Gram-Negative cell wall components	Lipopolysaccharide assembly	Lipopolysaccharide ABC transporter, ATP-binding protein LptB	fig|6666666.352889.peg.89
Cell Wall and Capsule	Gram-Negative cell wall components	Lipopolysaccharide assembly	Probable component of the lipoprotein assembly complex (forms a complex with YaeT, YfgL, and NlpB)	fig|6666666.352889.peg.2311
Cell Wall and Capsule	Gram-Negative cell wall components	Lipopolysaccharide assembly	Outer membrane lipoprotein LolB	fig|6666666.352889.peg.2307
Cell Wall and Capsule	Gram-Negative cell wall components	Lipopolysaccharide assembly	Uncharacterized ABC transporter, periplasmic component YrbD	fig|6666666.352889.peg.759
Cell Wall and Capsule	Gram-Negative cell wall components	Lipopolysaccharide assembly	LptA, protein essential for LPS transport across the periplasm	fig|6666666.352889.peg.88
Cell Wall and Capsule	Gram-Negative cell wall components	Lipopolysaccharide assembly	Lipoprotein releasing system ATP-binding protein LolD	fig|6666666.352889.peg.638, fig|6666666.352889.peg.2923
Cell Wall and Capsule	Gram-Negative cell wall components	Lipopolysaccharide assembly	Survival protein SurA precursor (Peptidyl-prolyl cis-trans isomerase SurA) (EC 5.2.1.8)	fig|6666666.352889.peg.1480
Cell Wall and Capsule	Gram-Negative cell wall components	Lipopolysaccharide assembly	LPS-assembly lipoprotein RlpB precursor (Rare lipoprotein B)	fig|6666666.352889.peg.850
Cell Wall and Capsule	Gram-Negative cell wall components	Lipopolysaccharide assembly	Outer membrane protein Imp, required for envelope biogenesis	fig|6666666.352889.peg.1479
Cell Wall and Capsule	Gram-Negative cell wall components	Lipopolysaccharide assembly	Outer membrane protein H precursor	fig|6666666.352889.peg.2614
Cell Wall and Capsule	Gram-Negative cell wall components	Lipopolysaccharide assembly	Uncharacterized ABC transporter, ATP-binding protein YrbF	fig|6666666.352889.peg.757
Cell Wall and Capsule	Gram-Negative cell wall components	Lipopolysaccharide assembly	Uncharacterized ABC transporter, auxiliary component YrbC	fig|6666666.352889.peg.760
Cell Wall and Capsule	Gram-Negative cell wall components	Peptidoglycan lipid II flippase	Proposed peptidoglycan lipid II flippase MurJ	fig|6666666.352889.peg.1606
Cell Wall and Capsule	Gram-Negative cell wall components	KDO2-Lipid A biosynthesis	UDP-3-O-[3-hydroxymyristoyl] glucosamine N-acyltransferase (EC 2.3.1.-)	fig|6666666.352889.peg.2615
Cell Wall and Capsule	Gram-Negative cell wall components	KDO2-Lipid A biosynthesis	Arabinose 5-phosphate isomerase (EC 5.3.1.13)	fig|6666666.352889.peg.85
Cell Wall and Capsule	Gram-Negative cell wall components	KDO2-Lipid A biosynthesis	O-antigen flippase Wzx	fig|6666666.352889.peg.1598
Cell Wall and Capsule	Gram-Negative cell wall components	KDO2-Lipid A biosynthesis	UDP-3-O-[3-hydroxymyristoyl] N-acetylglucosamine deacetylase (EC 3.5.1.108)	fig|6666666.352889.peg.428
Cell Wall and Capsule	Gram-Negative cell wall components	KDO2-Lipid A biosynthesis	DNA internalization-related competence protein ComEC/Rec2	fig|6666666.352889.peg.637
Cell Wall and Capsule	Gram-Negative cell wall components	KDO2-Lipid A biosynthesis	Lipopolysaccharide ABC transporter, ATP-binding protein LptB	fig|6666666.352889.peg.89
Cell Wall and Capsule	Gram-Negative cell wall components	KDO2-Lipid A biosynthesis	Lipid A biosynthesis lauroyl acyltransferase (EC 2.3.1.-)	fig|6666666.352889.peg.106, fig|6666666.352889.peg.280, fig|6666666.352889.peg.636
Cell Wall and Capsule	Gram-Negative cell wall components	KDO2-Lipid A biosynthesis	2-Keto-3-deoxy-D-manno-octulosonate-8-phosphate synthase (EC 2.5.1.55)	fig|6666666.352889.peg.2692
Cell Wall and Capsule	Gram-Negative cell wall components	KDO2-Lipid A biosynthesis	3-deoxy-D-manno-octulosonate 8-phosphate phosphatase (EC 3.1.3.45)	fig|6666666.352889.peg.86
Cell Wall and Capsule	Gram-Negative cell wall components	KDO2-Lipid A biosynthesis	LptA, protein essential for LPS transport across the periplasm	fig|6666666.352889.peg.88
Cell Wall and Capsule	Gram-Negative cell wall components	KDO2-Lipid A biosynthesis	Tetraacyldisaccharide 4'-kinase (EC 2.7.1.130)	fig|6666666.352889.peg.1470
Cell Wall and Capsule	Gram-Negative cell wall components	KDO2-Lipid A biosynthesis	Acyl-[acyl-carrier-protein]--UDP-N-acetylglucosamine O-acyltransferase (EC 2.3.1.129)	fig|6666666.352889.peg.2617
Cell Wall and Capsule	Gram-Negative cell wall components	KDO2-Lipid A biosynthesis	LPS-assembly lipoprotein RlpB precursor (Rare lipoprotein B)	fig|6666666.352889.peg.850
Cell Wall and Capsule	Gram-Negative cell wall components	KDO2-Lipid A biosynthesis	3-deoxy-manno-octulosonate cytidylyltransferase (EC 2.7.7.38)	fig|6666666.352889.peg.1469
Cell Wall and Capsule	Gram-Negative cell wall components	KDO2-Lipid A biosynthesis	Lipid-A-disaccharide synthase (EC 2.4.1.182)	fig|6666666.352889.peg.1377
Cell Wall and Capsule	Gram-Negative cell wall components	KDO2-Lipid A biosynthesis	UDP-2,3-diacylglucosamine diphosphatase (EC 3.6.1.54)	fig|6666666.352889.peg.1009
Cell Wall and Capsule	Gram-Negative cell wall components	KDO2-Lipid A biosynthesis	Lipid A export ATP-binding/permease protein MsbA (EC 3.6.3.25)	fig|6666666.352889.peg.1471
Cell Wall and Capsule	Gram-Negative cell wall components	Lipoprotein sorting system	Lipoprotein releasing system transmembrane protein LolC	fig|6666666.352889.peg.639
Cell Wall and Capsule	Gram-Negative cell wall components	Lipoprotein sorting system	Lipoprotein releasing system ATP-binding protein LolD	fig|6666666.352889.peg.638, fig|6666666.352889.peg.2923
Cell Wall and Capsule	Gram-Negative cell wall components	Lipoprotein sorting system	Outer membrane lipoprotein LolB	fig|6666666.352889.peg.2307
Cell Wall and Capsule	Gram-Negative cell wall components	Lipoprotein sorting system	Outer membrane lipoprotein carrier protein LolA	fig|6666666.352889.peg.2516
Cell Wall and Capsule	Cell Wall and Capsule - no subcategory	Murein Hydrolases	Membrane-bound lytic murein transglycosylase D precursor (EC 3.2.1.-)	fig|6666666.352889.peg.1879
Cell Wall and Capsule	Cell Wall and Capsule - no subcategory	Murein Hydrolases	Beta N-acetyl-glucosaminidase (EC 3.2.1.52)	fig|6666666.352889.peg.895
Cell Wall and Capsule	Cell Wall and Capsule - no subcategory	Murein Hydrolases	D-alanyl-D-alanine carboxypeptidase (EC 3.4.16.4)	fig|6666666.352889.peg.3280, fig|6666666.352889.peg.3326
Cell Wall and Capsule	Cell Wall and Capsule - no subcategory	Murein Hydrolases	Soluble lytic murein transglycosylase precursor (EC 3.2.1.-)	fig|6666666.352889.peg.835
Cell Wall and Capsule	Cell Wall and Capsule - no subcategory	Murein Hydrolases	Membrane-bound lytic murein transglycosylase B precursor (EC 3.2.1.-)	fig|6666666.352889.peg.2061, fig|6666666.352889.peg.3661
Cell Wall and Capsule	Cell Wall and Capsule - no subcategory	Peptidoglycan Biosynthesis	Glucosamine-1-phosphate N-acetyltransferase (EC 2.3.1.157)	fig|6666666.352889.peg.495
Cell Wall and Capsule	Cell Wall and Capsule - no subcategory	Peptidoglycan Biosynthesis	UDP-N-acetylmuramoylalanyl-D-glutamate--2,6-diaminopimelate ligase (EC 6.3.2.13)	fig|6666666.352889.peg.3496
Cell Wall and Capsule	Cell Wall and Capsule - no subcategory	Peptidoglycan Biosynthesis	Monofunctional biosynthetic peptidoglycan transglycosylase (EC 2.4.2.-)	fig|6666666.352889.peg.2920
Cell Wall and Capsule	Cell Wall and Capsule - no subcategory	Peptidoglycan Biosynthesis	D-alanyl-D-alanine carboxypeptidase (EC 3.4.16.4)	fig|6666666.352889.peg.3280, fig|6666666.352889.peg.3326
Cell Wall and Capsule	Cell Wall and Capsule - no subcategory	Peptidoglycan Biosynthesis	Cell division protein FtsI [Peptidoglycan synthetase] (EC 2.4.1.129)	fig|6666666.352889.peg.2888, fig|6666666.352889.peg.3495
Cell Wall and Capsule	Cell Wall and Capsule - no subcategory	Peptidoglycan Biosynthesis	UDP-N-acetylenolpyruvoylglucosamine reductase (EC 1.1.1.158)	fig|6666666.352889.peg.944
Cell Wall and Capsule	Cell Wall and Capsule - no subcategory	Peptidoglycan Biosynthesis	Glutamine synthetase type I (EC 6.3.1.2)	fig|6666666.352889.peg.3694
Cell Wall and Capsule	Cell Wall and Capsule - no subcategory	Peptidoglycan Biosynthesis	Rare lipoprotein A precursor	fig|6666666.352889.peg.3662
Cell Wall and Capsule	Cell Wall and Capsule - no subcategory	Peptidoglycan Biosynthesis	UDP-N-acetylglucosamine 1-carboxyvinyltransferase (EC 2.5.1.7)	fig|6666666.352889.peg.3091
Cell Wall and Capsule	Cell Wall and Capsule - no subcategory	Peptidoglycan Biosynthesis	Membrane-bound lytic murein transglycosylase B precursor (EC 3.2.1.-)	fig|6666666.352889.peg.2061, fig|6666666.352889.peg.3661
Cell Wall and Capsule	Cell Wall and Capsule - no subcategory	Peptidoglycan Biosynthesis	UDP-N-acetylmuramoylalanine--D-glutamate ligase (EC 6.3.2.9)	fig|6666666.352889.peg.1937
Cell Wall and Capsule	Cell Wall and Capsule - no subcategory	Peptidoglycan Biosynthesis	UDP-N-acetylglucosamine--N-acetylmuramyl-(pentapeptide) pyrophosphoryl-undecaprenol N-acetylglucosamine transferase (EC 2.4.1.227)	fig|6666666.352889.peg.434
Cell Wall and Capsule	Cell Wall and Capsule - no subcategory	Peptidoglycan Biosynthesis	Rod shape-determining protein RodA	fig|6666666.352889.peg.3660
Cell Wall and Capsule	Cell Wall and Capsule - no subcategory	Peptidoglycan Biosynthesis	UDP-N-acetylmuramoylalanyl-D-glutamyl-2,6-diaminopimelate--D-alanyl-D-alanine ligase (EC 6.3.2.10)	fig|6666666.352889.peg.3497
Cell Wall and Capsule	Cell Wall and Capsule - no subcategory	Peptidoglycan Biosynthesis	Glutamate racemase (EC 5.1.1.3)	fig|6666666.352889.peg.333, fig|6666666.352889.peg.497
Cell Wall and Capsule	Cell Wall and Capsule - no subcategory	Peptidoglycan Biosynthesis	UDP-N-acetylmuramate--alanine ligase (EC 6.3.2.8)	fig|6666666.352889.peg.433
Cell Wall and Capsule	Cell Wall and Capsule - no subcategory	Peptidoglycan Biosynthesis	D-alanine--D-alanine ligase (EC 6.3.2.4)	fig|6666666.352889.peg.432
Cell Wall and Capsule	Cell Wall and Capsule - no subcategory	Peptidoglycan Biosynthesis	Phospho-N-acetylmuramoyl-pentapeptide-transferase (EC 2.7.8.13)	fig|6666666.352889.peg.3498
Cell Wall and Capsule	Cell Wall and Capsule - no subcategory	Peptidoglycan Biosynthesis	N-acetylglucosamine-1-phosphate uridyltransferase (EC 2.7.7.23)	fig|6666666.352889.peg.495
Cell Wall and Capsule	Cell Wall and Capsule - no subcategory	Peptidoglycan Biosynthesis	Multimodular transpeptidase-transglycosylase (EC 2.4.1.129) (EC 3.4.-.-)	fig|6666666.352889.peg.3501, fig|6666666.352889.peg.3627
Cell Wall and Capsule	Cell Wall and Capsule - no subcategory	Peptidoglycan Biosynthesis	Murein-DD-endopeptidase (EC 3.4.99.-)	fig|6666666.352889.peg.1929
Cell Wall and Capsule	Cell Wall and Capsule - no subcategory	UDP-N-acetylmuramate from Fructose-6-phosphate Biosynthesis	UDP-N-acetylenolpyruvoylglucosamine reductase (EC 1.1.1.158)	fig|6666666.352889.peg.944
Cell Wall and Capsule	Cell Wall and Capsule - no subcategory	UDP-N-acetylmuramate from Fructose-6-phosphate Biosynthesis	Glucosamine-1-phosphate N-acetyltransferase (EC 2.3.1.157)	fig|6666666.352889.peg.495
Cell Wall and Capsule	Cell Wall and Capsule - no subcategory	UDP-N-acetylmuramate from Fructose-6-phosphate Biosynthesis	Glucosamine--fructose-6-phosphate aminotransferase [isomerizing] (EC 2.6.1.16)	fig|6666666.352889.peg.496
Cell Wall and Capsule	Cell Wall and Capsule - no subcategory	UDP-N-acetylmuramate from Fructose-6-phosphate Biosynthesis	UDP-N-acetylglucosamine 1-carboxyvinyltransferase (EC 2.5.1.7)	fig|6666666.352889.peg.3091
Cell Wall and Capsule	Cell Wall and Capsule - no subcategory	UDP-N-acetylmuramate from Fructose-6-phosphate Biosynthesis	Phosphoglucosamine mutase (EC 5.4.2.10)	fig|6666666.352889.peg.417, fig|6666666.352889.peg.3264
Cell Wall and Capsule	Cell Wall and Capsule - no subcategory	UDP-N-acetylmuramate from Fructose-6-phosphate Biosynthesis	N-acetylglucosamine-1-phosphate uridyltransferase (EC 2.7.7.23)	fig|6666666.352889.peg.495
Cell Wall and Capsule	Cell Wall and Capsule - no subcategory	YjeE	Phosphotransferase involved in threonylcarbamoyladenosine t(6)A37 formation in tRNA	fig|6666666.352889.peg.1478
Cell Wall and Capsule	Cell Wall and Capsule - no subcategory	YjeE	TsaB protein, required for threonylcarbamoyladenosine (t(6)A) formation in tRNA	fig|6666666.352889.peg.3105
Cell Wall and Capsule	Cell Wall and Capsule - no subcategory	YjeE	NAD(P)HX epimerase	fig|6666666.352889.peg.594
Cell Wall and Capsule	Cell Wall and Capsule - no subcategory	YjeE	TsaE protein, required for threonylcarbamoyladenosine t(6)A37 formation in tRNA	fig|6666666.352889.peg.1016
Cell Wall and Capsule	Cell Wall and Capsule - no subcategory	YjeE	NAD(P)HX dehydratase	fig|6666666.352889.peg.594
Cell Wall and Capsule	Cell Wall and Capsule - no subcategory	Recycling of Peptidoglycan Amino Sugars	Beta N-acetyl-glucosaminidase (EC 3.2.1.52)	fig|6666666.352889.peg.895
Cell Wall and Capsule	Cell Wall and Capsule - no subcategory	Recycling of Peptidoglycan Amino Sugars	Anhydro-N-acetylmuramic acid kinase (EC 2.7.1.-)	fig|6666666.352889.peg.2024
Cell Wall and Capsule	Cell Wall and Capsule - no subcategory	Recycling of Peptidoglycan Amino Acids	UDP-N-acetylmuramate:L-alanyl-gamma-D-glutamyl-meso-diaminopimelate ligase (EC 6.3.2.-)	fig|6666666.352889.peg.2056
Cell Wall and Capsule	Cell Wall and Capsule - no subcategory	Recycling of Peptidoglycan Amino Acids	N-acetylmuramoyl-L-alanine amidase (EC 3.5.1.28) AmpD	fig|6666666.352889.peg.1607
Cell Wall and Capsule	Cell Wall and Capsule - no subcategory	Recycling of Peptidoglycan Amino Acids	AmpG permease	fig|6666666.352889.peg.2279, fig|6666666.352889.peg.3333
Cell Wall and Capsule	Cell Wall and Capsule - no subcategory	Recycling of Peptidoglycan Amino Acids	Aminoacyl-histidine dipeptidase (Peptidase D) (EC 3.4.13.3)	fig|6666666.352889.peg.3617
Cell Wall and Capsule	Cell Wall and Capsule - no subcategory	Peptidoglycan biosynthesis--gjo	UDP-N-acetylmuramate:L-alanyl-gamma-D-glutamyl-meso-diaminopimelate ligase (EC 6.3.2.-)	fig|6666666.352889.peg.2056
Cell Wall and Capsule	Cell Wall and Capsule - no subcategory	Peptidoglycan biosynthesis--gjo	UDP-N-acetylmuramate--alanine ligase (EC 6.3.2.8)	fig|6666666.352889.peg.433
Cell Wall and Capsule	Cell Wall and Capsule - no subcategory	Peptidoglycan biosynthesis--gjo	UDP-N-acetylmuramoylalanine--D-glutamate ligase (EC 6.3.2.9)	fig|6666666.352889.peg.1937
Cell Wall and Capsule	Cell Wall and Capsule - no subcategory	Peptidoglycan biosynthesis--gjo	UDP-N-acetylmuramoylalanyl-D-glutamate--2,6-diaminopimelate ligase (EC 6.3.2.13)	fig|6666666.352889.peg.3496
Cell Wall and Capsule	Cell Wall and Capsule - no subcategory	Peptidoglycan biosynthesis--gjo	D-alanine--D-alanine ligase (EC 6.3.2.4)	fig|6666666.352889.peg.432
Cell Wall and Capsule	Cell Wall and Capsule - no subcategory	Peptidoglycan biosynthesis--gjo	UDP-N-acetylmuramoylalanyl-D-glutamyl-2,6-diaminopimelate--D-alanyl-D-alanine ligase (EC 6.3.2.10)	fig|6666666.352889.peg.3497

## Sheet: HUMV3790
HUMV 3790
Category	Subcategory	Subsystem	Role	Features
Cell Wall and Capsule	Capsular and extracellular polysacchrides	CMP-N-acetylneuraminate Biosynthesis	N-acetylneuraminate synthase (EC 2.5.1.56)	fig|6666666.352890.peg.293
Cell Wall and Capsule	Capsular and extracellular polysacchrides	CMP-N-acetylneuraminate Biosynthesis	N-Acetylneuraminate cytidylyltransferase (EC 2.7.7.43)	fig|6666666.352890.peg.290
Cell Wall and Capsule	Capsular and extracellular polysacchrides	CMP-N-acetylneuraminate Biosynthesis	UDP-N-acetylglucosamine 2-epimerase (EC 5.1.3.14)	fig|6666666.352890.peg.1405
Cell Wall and Capsule	Capsular and extracellular polysacchrides	Capsular Polysaccharides Biosynthesis and Assembly	Polysaccharide export lipoprotein Wza	fig|6666666.352890.peg.286
Cell Wall and Capsule	Capsular and extracellular polysacchrides	Capsular Polysaccharides Biosynthesis and Assembly	Tyrosine-protein kinase Wzc (EC 2.7.10.2)	fig|6666666.352890.peg.284
Cell Wall and Capsule	Capsular and extracellular polysacchrides	Capsular Polysaccharides Biosynthesis and Assembly	Putative capsular polysaccharide transport protein YegH	fig|6666666.352890.peg.615
Cell Wall and Capsule	Capsular and extracellular polysacchrides	Capsular Polysaccharides Biosynthesis and Assembly	Oxidoreductase, short-chain dehydrogenase/reductase family (EC 1.1.1.-)	fig|6666666.352890.peg.1503, fig|6666666.352890.peg.1896, fig|6666666.352890.peg.2725
Cell Wall and Capsule	Capsular and extracellular polysacchrides	Capsular Polysaccharides Biosynthesis and Assembly	Low molecular weight protein-tyrosine-phosphatase Wzb (EC 3.1.3.48)	fig|6666666.352890.peg.285
Cell Wall and Capsule	Capsular and extracellular polysacchrides	Sialic Acid Metabolism	Glucosamine-1-phosphate N-acetyltransferase (EC 2.3.1.157)	fig|6666666.352890.peg.2703
Cell Wall and Capsule	Capsular and extracellular polysacchrides	Sialic Acid Metabolism	Sialic acid transporter (permease) NanT	fig|6666666.352890.peg.722, fig|6666666.352890.peg.735, fig|6666666.352890.peg.2395
Cell Wall and Capsule	Capsular and extracellular polysacchrides	Sialic Acid Metabolism	Glucosamine--fructose-6-phosphate aminotransferase [isomerizing] (EC 2.6.1.16)	fig|6666666.352890.peg.2702
Cell Wall and Capsule	Capsular and extracellular polysacchrides	Sialic Acid Metabolism	N-acetylneuraminate synthase (EC 2.5.1.56)	fig|6666666.352890.peg.293
Cell Wall and Capsule	Capsular and extracellular polysacchrides	Sialic Acid Metabolism	Phosphoglucosamine mutase (EC 5.4.2.10)	fig|6666666.352890.peg.2779
Cell Wall and Capsule	Capsular and extracellular polysacchrides	Sialic Acid Metabolism	N-acetylglucosamine-1-phosphate uridyltransferase (EC 2.7.7.23)	fig|6666666.352890.peg.2703
Cell Wall and Capsule	Capsular and extracellular polysacchrides	Sialic Acid Metabolism	N-Acetylneuraminate cytidylyltransferase (EC 2.7.7.43)	fig|6666666.352890.peg.290
Cell Wall and Capsule	Capsular and extracellular polysacchrides	Sialic Acid Metabolism	UDP-N-acetylglucosamine 2-epimerase (EC 5.1.3.14)	fig|6666666.352890.peg.1405
Cell Wall and Capsule	Gram-Negative cell wall components	Lipopolysaccharide assembly	Uncharacterized ABC transporter, permease component YrbE	fig|6666666.352890.peg.878
Cell Wall and Capsule	Gram-Negative cell wall components	Lipopolysaccharide assembly	Lipoprotein releasing system transmembrane protein LolC	fig|6666666.352890.peg.482
Cell Wall and Capsule	Gram-Negative cell wall components	Lipopolysaccharide assembly	Outer membrane protein YfgL, lipoprotein component of the protein assembly complex (forms a complex with YaeT, YfiO, and NlpB)	fig|6666666.352890.peg.1048
Cell Wall and Capsule	Gram-Negative cell wall components	Lipopolysaccharide assembly	Outer membrane lipoprotein carrier protein LolA	fig|6666666.352890.peg.2128
Cell Wall and Capsule	Gram-Negative cell wall components	Lipopolysaccharide assembly	Outer membrane lipoprotein SmpA, a component of the essential YaeT outer-membrane protein assembly complex	fig|6666666.352890.peg.2977
Cell Wall and Capsule	Gram-Negative cell wall components	Lipopolysaccharide assembly	Outer membrane protein assembly factor YaeT precursor	fig|6666666.352890.peg.475, fig|6666666.352890.peg.1834, fig|6666666.352890.peg.2062
Cell Wall and Capsule	Gram-Negative cell wall components	Lipopolysaccharide assembly	Lipopolysaccharide ABC transporter, ATP-binding protein LptB	fig|6666666.352890.peg.1111
Cell Wall and Capsule	Gram-Negative cell wall components	Lipopolysaccharide assembly	Probable component of the lipoprotein assembly complex (forms a complex with YaeT, YfgL, and NlpB)	fig|6666666.352890.peg.3854
Cell Wall and Capsule	Gram-Negative cell wall components	Lipopolysaccharide assembly	Outer membrane lipoprotein LolB	fig|6666666.352890.peg.3850
Cell Wall and Capsule	Gram-Negative cell wall components	Lipopolysaccharide assembly	Uncharacterized ABC transporter, periplasmic component YrbD	fig|6666666.352890.peg.877
Cell Wall and Capsule	Gram-Negative cell wall components	Lipopolysaccharide assembly	LptA, protein essential for LPS transport across the periplasm	fig|6666666.352890.peg.1112
Cell Wall and Capsule	Gram-Negative cell wall components	Lipopolysaccharide assembly	Lipoprotein releasing system ATP-binding protein LolD	fig|6666666.352890.peg.483, fig|6666666.352890.peg.3070
Cell Wall and Capsule	Gram-Negative cell wall components	Lipopolysaccharide assembly	Survival protein SurA precursor (Peptidyl-prolyl cis-trans isomerase SurA) (EC 5.2.1.8)	fig|6666666.352890.peg.3612
Cell Wall and Capsule	Gram-Negative cell wall components	Lipopolysaccharide assembly	LPS-assembly lipoprotein RlpB precursor (Rare lipoprotein B)	fig|6666666.352890.peg.1015
Cell Wall and Capsule	Gram-Negative cell wall components	Lipopolysaccharide assembly	Outer membrane protein Imp, required for envelope biogenesis	fig|6666666.352890.peg.3613
Cell Wall and Capsule	Gram-Negative cell wall components	Lipopolysaccharide assembly	Outer membrane protein H precursor	fig|6666666.352890.peg.1835, fig|6666666.352890.peg.1836
Cell Wall and Capsule	Gram-Negative cell wall components	Lipopolysaccharide assembly	Uncharacterized ABC transporter, ATP-binding protein YrbF	fig|6666666.352890.peg.879
Cell Wall and Capsule	Gram-Negative cell wall components	Lipopolysaccharide assembly	Uncharacterized ABC transporter, auxiliary component YrbC	fig|6666666.352890.peg.876
Cell Wall and Capsule	Gram-Negative cell wall components	Peptidoglycan lipid II flippase	Proposed peptidoglycan lipid II flippase MurJ	fig|6666666.352890.peg.2485
Cell Wall and Capsule	Gram-Negative cell wall components	KDO2-Lipid A biosynthesis	UDP-3-O-[3-hydroxymyristoyl] glucosamine N-acyltransferase (EC 2.3.1.-)	fig|6666666.352890.peg.1837
Cell Wall and Capsule	Gram-Negative cell wall components	KDO2-Lipid A biosynthesis	Arabinose 5-phosphate isomerase (EC 5.3.1.13)	fig|6666666.352890.peg.1115
Cell Wall and Capsule	Gram-Negative cell wall components	KDO2-Lipid A biosynthesis	UDP-3-O-[3-hydroxymyristoyl] N-acetylglucosamine deacetylase (EC 3.5.1.108)	fig|6666666.352890.peg.2768
Cell Wall and Capsule	Gram-Negative cell wall components	KDO2-Lipid A biosynthesis	DNA internalization-related competence protein ComEC/Rec2	fig|6666666.352890.peg.484
Cell Wall and Capsule	Gram-Negative cell wall components	KDO2-Lipid A biosynthesis	Lipopolysaccharide ABC transporter, ATP-binding protein LptB	fig|6666666.352890.peg.1111
Cell Wall and Capsule	Gram-Negative cell wall components	KDO2-Lipid A biosynthesis	Lipid A biosynthesis lauroyl acyltransferase (EC 2.3.1.-)	fig|6666666.352890.peg.485, fig|6666666.352890.peg.1094, fig|6666666.352890.peg.3337
Cell Wall and Capsule	Gram-Negative cell wall components	KDO2-Lipid A biosynthesis	2-Keto-3-deoxy-D-manno-octulosonate-8-phosphate synthase (EC 2.5.1.55)	fig|6666666.352890.peg.1530
Cell Wall and Capsule	Gram-Negative cell wall components	KDO2-Lipid A biosynthesis	3-deoxy-D-manno-octulosonate 8-phosphate phosphatase (EC 3.1.3.45)	fig|6666666.352890.peg.1114
Cell Wall and Capsule	Gram-Negative cell wall components	KDO2-Lipid A biosynthesis	LptA, protein essential for LPS transport across the periplasm	fig|6666666.352890.peg.1112
Cell Wall and Capsule	Gram-Negative cell wall components	KDO2-Lipid A biosynthesis	Tetraacyldisaccharide 4'-kinase (EC 2.7.1.130)	fig|6666666.352890.peg.3622
Cell Wall and Capsule	Gram-Negative cell wall components	KDO2-Lipid A biosynthesis	Acyl-[acyl-carrier-protein]--UDP-N-acetylglucosamine O-acyltransferase (EC 2.3.1.129)	fig|6666666.352890.peg.1839
Cell Wall and Capsule	Gram-Negative cell wall components	KDO2-Lipid A biosynthesis	LPS-assembly lipoprotein RlpB precursor (Rare lipoprotein B)	fig|6666666.352890.peg.1015
Cell Wall and Capsule	Gram-Negative cell wall components	KDO2-Lipid A biosynthesis	3-deoxy-manno-octulosonate cytidylyltransferase (EC 2.7.7.38)	fig|6666666.352890.peg.3623
Cell Wall and Capsule	Gram-Negative cell wall components	KDO2-Lipid A biosynthesis	Lipid-A-disaccharide synthase (EC 2.4.1.182)	fig|6666666.352890.peg.3715
Cell Wall and Capsule	Gram-Negative cell wall components	KDO2-Lipid A biosynthesis	UDP-2,3-diacylglucosamine diphosphatase (EC 3.6.1.54)	fig|6666666.352890.peg.85
Cell Wall and Capsule	Gram-Negative cell wall components	KDO2-Lipid A biosynthesis	Lipid A export ATP-binding/permease protein MsbA (EC 3.6.3.25)	fig|6666666.352890.peg.3621
Cell Wall and Capsule	Gram-Negative cell wall components	Lipoprotein sorting system	Lipoprotein releasing system transmembrane protein LolC	fig|6666666.352890.peg.482
Cell Wall and Capsule	Gram-Negative cell wall components	Lipoprotein sorting system	Lipoprotein releasing system ATP-binding protein LolD	fig|6666666.352890.peg.483, fig|6666666.352890.peg.3070
Cell Wall and Capsule	Gram-Negative cell wall components	Lipoprotein sorting system	Outer membrane lipoprotein LolB	fig|6666666.352890.peg.3850
Cell Wall and Capsule	Gram-Negative cell wall components	Lipoprotein sorting system	Outer membrane lipoprotein carrier protein LolA	fig|6666666.352890.peg.2128
Cell Wall and Capsule	Cell Wall and Capsule - no subcategory	Murein Hydrolases	Membrane-bound lytic murein transglycosylase D precursor (EC 3.2.1.-)	fig|6666666.352890.peg.1792
Cell Wall and Capsule	Cell Wall and Capsule - no subcategory	Murein Hydrolases	Beta N-acetyl-glucosaminidase (EC 3.2.1.52)	fig|6666666.352890.peg.1060
Cell Wall and Capsule	Cell Wall and Capsule - no subcategory	Murein Hydrolases	D-alanyl-D-alanine carboxypeptidase (EC 3.4.16.4)	fig|6666666.352890.peg.1414, fig|6666666.352890.peg.1460
Cell Wall and Capsule	Cell Wall and Capsule - no subcategory	Murein Hydrolases	Soluble lytic murein transglycosylase precursor (EC 3.2.1.-)	fig|6666666.352890.peg.801
Cell Wall and Capsule	Cell Wall and Capsule - no subcategory	Murein Hydrolases	Membrane-bound lytic murein transglycosylase B precursor (EC 3.2.1.-)	fig|6666666.352890.peg.514, fig|6666666.352890.peg.2333
Cell Wall and Capsule	Cell Wall and Capsule - no subcategory	Peptidoglycan Biosynthesis	Glucosamine-1-phosphate N-acetyltransferase (EC 2.3.1.157)	fig|6666666.352890.peg.2703
Cell Wall and Capsule	Cell Wall and Capsule - no subcategory	Peptidoglycan Biosynthesis	UDP-N-acetylmuramoylalanyl-D-glutamate--2,6-diaminopimelate ligase (EC 6.3.2.13)	fig|6666666.352890.peg.3478
Cell Wall and Capsule	Cell Wall and Capsule - no subcategory	Peptidoglycan Biosynthesis	Monofunctional biosynthetic peptidoglycan transglycosylase (EC 2.4.2.-)	fig|6666666.352890.peg.3073
Cell Wall and Capsule	Cell Wall and Capsule - no subcategory	Peptidoglycan Biosynthesis	D-alanyl-D-alanine carboxypeptidase (EC 3.4.16.4)	fig|6666666.352890.peg.1414, fig|6666666.352890.peg.1460
Cell Wall and Capsule	Cell Wall and Capsule - no subcategory	Peptidoglycan Biosynthesis	Cell division protein FtsI [Peptidoglycan synthetase] (EC 2.4.1.129)	fig|6666666.352890.peg.3106, fig|6666666.352890.peg.3479
Cell Wall and Capsule	Cell Wall and Capsule - no subcategory	Peptidoglycan Biosynthesis	UDP-N-acetylenolpyruvoylglucosamine reductase (EC 1.1.1.158)	fig|6666666.352890.peg.147
Cell Wall and Capsule	Cell Wall and Capsule - no subcategory	Peptidoglycan Biosynthesis	Glutamine synthetase type I (EC 6.3.1.2)	fig|6666666.352890.peg.2625
Cell Wall and Capsule	Cell Wall and Capsule - no subcategory	Peptidoglycan Biosynthesis	Rare lipoprotein A precursor	fig|6666666.352890.peg.513
Cell Wall and Capsule	Cell Wall and Capsule - no subcategory	Peptidoglycan Biosynthesis	UDP-N-acetylglucosamine 1-carboxyvinyltransferase (EC 2.5.1.7)	fig|6666666.352890.peg.3162
Cell Wall and Capsule	Cell Wall and Capsule - no subcategory	Peptidoglycan Biosynthesis	Membrane-bound lytic murein transglycosylase B precursor (EC 3.2.1.-)	fig|6666666.352890.peg.514, fig|6666666.352890.peg.2333
Cell Wall and Capsule	Cell Wall and Capsule - no subcategory	Peptidoglycan Biosynthesis	UDP-N-acetylmuramoylalanine--D-glutamate ligase (EC 6.3.2.9)	fig|6666666.352890.peg.673
Cell Wall and Capsule	Cell Wall and Capsule - no subcategory	Peptidoglycan Biosynthesis	UDP-N-acetylglucosamine--N-acetylmuramyl-(pentapeptide) pyrophosphoryl-undecaprenol N-acetylglucosamine transferase (EC 2.4.1.227)	fig|6666666.352890.peg.2762
Cell Wall and Capsule	Cell Wall and Capsule - no subcategory	Peptidoglycan Biosynthesis	Rod shape-determining protein RodA	fig|6666666.352890.peg.515
Cell Wall and Capsule	Cell Wall and Capsule - no subcategory	Peptidoglycan Biosynthesis	UDP-N-acetylmuramoylalanyl-D-glutamyl-2,6-diaminopimelate--D-alanyl-D-alanine ligase (EC 6.3.2.10)	fig|6666666.352890.peg.3477
Cell Wall and Capsule	Cell Wall and Capsule - no subcategory	Peptidoglycan Biosynthesis	Glutamate racemase (EC 5.1.1.3)	fig|6666666.352890.peg.2701, fig|6666666.352890.peg.3284
Cell Wall and Capsule	Cell Wall and Capsule - no subcategory	Peptidoglycan Biosynthesis	UDP-N-acetylmuramate--alanine ligase (EC 6.3.2.8)	fig|6666666.352890.peg.2763
Cell Wall and Capsule	Cell Wall and Capsule - no subcategory	Peptidoglycan Biosynthesis	D-alanine--D-alanine ligase (EC 6.3.2.4)	fig|6666666.352890.peg.2764
Cell Wall and Capsule	Cell Wall and Capsule - no subcategory	Peptidoglycan Biosynthesis	Phospho-N-acetylmuramoyl-pentapeptide-transferase (EC 2.7.8.13)	fig|6666666.352890.peg.3476
Cell Wall and Capsule	Cell Wall and Capsule - no subcategory	Peptidoglycan Biosynthesis	N-acetylglucosamine-1-phosphate uridyltransferase (EC 2.7.7.23)	fig|6666666.352890.peg.2703
Cell Wall and Capsule	Cell Wall and Capsule - no subcategory	Peptidoglycan Biosynthesis	Multimodular transpeptidase-transglycosylase (EC 2.4.1.129) (EC 3.4.-.-)	fig|6666666.352890.peg.548, fig|6666666.352890.peg.3473
Cell Wall and Capsule	Cell Wall and Capsule - no subcategory	Peptidoglycan Biosynthesis	Murein-DD-endopeptidase (EC 3.4.99.-)	fig|6666666.352890.peg.665
Cell Wall and Capsule	Cell Wall and Capsule - no subcategory	UDP-N-acetylmuramate from Fructose-6-phosphate Biosynthesis	UDP-N-acetylenolpyruvoylglucosamine reductase (EC 1.1.1.158)	fig|6666666.352890.peg.147
Cell Wall and Capsule	Cell Wall and Capsule - no subcategory	UDP-N-acetylmuramate from Fructose-6-phosphate Biosynthesis	Glucosamine-1-phosphate N-acetyltransferase (EC 2.3.1.157)	fig|6666666.352890.peg.2703
Cell Wall and Capsule	Cell Wall and Capsule - no subcategory	UDP-N-acetylmuramate from Fructose-6-phosphate Biosynthesis	Glucosamine--fructose-6-phosphate aminotransferase [isomerizing] (EC 2.6.1.16)	fig|6666666.352890.peg.2702
Cell Wall and Capsule	Cell Wall and Capsule - no subcategory	UDP-N-acetylmuramate from Fructose-6-phosphate Biosynthesis	UDP-N-acetylglucosamine 1-carboxyvinyltransferase (EC 2.5.1.7)	fig|6666666.352890.peg.3162
Cell Wall and Capsule	Cell Wall and Capsule - no subcategory	UDP-N-acetylmuramate from Fructose-6-phosphate Biosynthesis	Phosphoglucosamine mutase (EC 5.4.2.10)	fig|6666666.352890.peg.2779
Cell Wall and Capsule	Cell Wall and Capsule - no subcategory	UDP-N-acetylmuramate from Fructose-6-phosphate Biosynthesis	N-acetylglucosamine-1-phosphate uridyltransferase (EC 2.7.7.23)	fig|6666666.352890.peg.2703
Cell Wall and Capsule	Cell Wall and Capsule - no subcategory	YjeE	Phosphotransferase involved in threonylcarbamoyladenosine t(6)A37 formation in tRNA	fig|6666666.352890.peg.3614
Cell Wall and Capsule	Cell Wall and Capsule - no subcategory	YjeE	TsaB protein, required for threonylcarbamoyladenosine (t(6)A) formation in tRNA	fig|6666666.352890.peg.2414
Cell Wall and Capsule	Cell Wall and Capsule - no subcategory	YjeE	NAD(P)HX epimerase	fig|6666666.352890.peg.1182
Cell Wall and Capsule	Cell Wall and Capsule - no subcategory	YjeE	TsaE protein, required for threonylcarbamoyladenosine t(6)A37 formation in tRNA	fig|6666666.352890.peg.79
Cell Wall and Capsule	Cell Wall and Capsule - no subcategory	YjeE	NAD(P)HX dehydratase	fig|6666666.352890.peg.1182
Cell Wall and Capsule	Cell Wall and Capsule - no subcategory	Recycling of Peptidoglycan Amino Sugars	Beta N-acetyl-glucosaminidase (EC 3.2.1.52)	fig|6666666.352890.peg.1060
Cell Wall and Capsule	Cell Wall and Capsule - no subcategory	Recycling of Peptidoglycan Amino Sugars	Anhydro-N-acetylmuramic acid kinase (EC 2.7.1.-)	fig|6666666.352890.peg.2297
Cell Wall and Capsule	Cell Wall and Capsule - no subcategory	Recycling of Peptidoglycan Amino Acids	UDP-N-acetylmuramate:L-alanyl-gamma-D-glutamyl-meso-diaminopimelate ligase (EC 6.3.2.-)	fig|6666666.352890.peg.2328
Cell Wall and Capsule	Cell Wall and Capsule - no subcategory	Recycling of Peptidoglycan Amino Acids	N-acetylmuramoyl-L-alanine amidase (EC 3.5.1.28) AmpD	fig|6666666.352890.peg.2484
Cell Wall and Capsule	Cell Wall and Capsule - no subcategory	Recycling of Peptidoglycan Amino Acids	AmpG permease	fig|6666666.352890.peg.1467, fig|6666666.352890.peg.2153
Cell Wall and Capsule	Cell Wall and Capsule - no subcategory	Recycling of Peptidoglycan Amino Acids	Aminoacyl-histidine dipeptidase (Peptidase D) (EC 3.4.13.3)	fig|6666666.352890.peg.558
Cell Wall and Capsule	Cell Wall and Capsule - no subcategory	Peptidoglycan biosynthesis--gjo	UDP-N-acetylmuramate:L-alanyl-gamma-D-glutamyl-meso-diaminopimelate ligase (EC 6.3.2.-)	fig|6666666.352890.peg.2328
Cell Wall and Capsule	Cell Wall and Capsule - no subcategory	Peptidoglycan biosynthesis--gjo	UDP-N-acetylmuramate--alanine ligase (EC 6.3.2.8)	fig|6666666.352890.peg.2763
Cell Wall and Capsule	Cell Wall and Capsule - no subcategory	Peptidoglycan biosynthesis--gjo	UDP-N-acetylmuramoylalanine--D-glutamate ligase (EC 6.3.2.9)	fig|6666666.352890.peg.673
Cell Wall and Capsule	Cell Wall and Capsule - no subcategory	Peptidoglycan biosynthesis--gjo	UDP-N-acetylmuramoylalanyl-D-glutamate--2,6-diaminopimelate ligase (EC 6.3.2.13)	fig|6666666.352890.peg.3478
Cell Wall and Capsule	Cell Wall and Capsule - no subcategory	Peptidoglycan biosynthesis--gjo	D-alanine--D-alanine ligase (EC 6.3.2.4)	fig|6666666.352890.peg.2764
Cell Wall and Capsule	Cell Wall and Capsule - no subcategory	Peptidoglycan biosynthesis--gjo	UDP-N-acetylmuramoylalanyl-D-glutamyl-2,6-diaminopimelate--D-alanyl-D-alanine ligase (EC 6.3.2.10)	fig|6666666.352890.peg.3477
